# Supplementary material for: Co-localization of major quantitative trait loci for pod size and weight to a 3.7 cM interval on chromosome A05 in cultivated peanut (Arachis hypogaea L.)
Source: BMC Genomics. 2017 Jan 9;18:58. doi: 10.1186/s12864-016-3456-x (PMC5223410; doi:10.1186/s12864-016-3456-x)
Supplement: Additional file 1: Table S1. — Detailed information of SSR markers used for genotyping the RIL population. (XLSX 49 kb) [file 12864_2016_3456_MOESM1_ESM.xlsx]

## Sheet: Table S1
Table S1 Detailed information of SSR markers used for genotyping the RIL population
ID	Maker_name	Forward primer	Reverse primer	Source
1	A01A245	GCTTCACGTGTGTAATTCCG	TGGTGCTTCATACGCCAATA	newly developed in our lab (unpublished)
2	A01A246	TGTCACGATTAAAAAGTTTCGG	TGGTAATTTTGCAGCATTATCTGT	newly developed in our lab (unpublished)
3	A01A313	CCAAAACGGTTTAGTCGTGA	CACAATTCAAAATTCTCCAGCA	newly developed in our lab (unpublished)
4	A01B163	TCTTTGGAGGTTTTTGGTGG	TCCTCTTTATTTTGAAACATTCTCTTT	newly developed in our lab (unpublished)
5	A01B172	CTTGCGGTTGTTGTTGTTGT	GGGTACAAGTCAAGGAAAGCC	newly developed in our lab (unpublished)
6	A01B185	TGTCCCTTAGCCAAAGATTCA	GGTATGGTCGGCAAGTCAGT	newly developed in our lab (unpublished)
7	A01B213	GCTTCACCACCGCCATAC	CCCAGAATCAGCAACAACAA	newly developed in our lab (unpublished)
8	A01B252	GACCCTGCATGAACAGGATT	AAAAACTGCTGAATGGTCCG	newly developed in our lab (unpublished)
9	A02A291	TTGATGGTATTTCCTGTGAGTGA	GCAGTCGTTTTCAACCCCTA	newly developed in our lab (unpublished)
10	A02A348	TCTTCTTCTCCCAACCAATGA	CGACGAGGACAATGATGATG	newly developed in our lab (unpublished)
11	A02B174	CTTCTCCGATGAACTAGCGG	GAGAAGCGATGCGAAGAGAG	newly developed in our lab (unpublished)
12	A02B234	AAACTCAGTTCGTCATCGCA	TCAGCAACAACAATATTCCACA	newly developed in our lab (unpublished)
13	A02B349	TGCACCATTTTAACCAATTCA	TAGAGAGGGAGAAAAGGGGG	newly developed in our lab (unpublished)
14	A02B379	CCCGGATTTGATGAGTTAGC	CTGCTTCAACGAAGACGATG	newly developed in our lab (unpublished)
15	A02B406	TGCGCATTAATGAGAGTGAAA	GAAGAAGAAGGAACGCGAAA	newly developed in our lab (unpublished)
16	A02B407	TATCAGGCGCGTTACACATC	GAAGAAGAAGGAACGCGAAA	newly developed in our lab (unpublished)
17	A03A292	GCATGCATACATACGATACCAA	CAAGAAGTGGACGAGGAAGC	newly developed in our lab (unpublished)
18	A03B820	TGCATTGCATTATTTTGTGAA	CATCAGGGTCGATTTCGATT	newly developed in our lab (unpublished)
19	A03B842	CCCACCCAAATCCCCTATAC	TTTTATGGTAAAATTGTTAGAACGTCA	newly developed in our lab (unpublished)
20	A04A552	CTTCACTGTGAGGTGGAGGC	CCCTCTTAACGCACTGTTATCAA	newly developed in our lab (unpublished)
21	A04B01	ATGACCATCACTGCTCCACA	GGACTGGGGATTGCATAGAA	newly developed in our lab (unpublished)
22	A04B112	GTGCTTTTTGCAGGTTCTCC	TTGAGATGGCAAGGTATTACGA	newly developed in our lab (unpublished)
23	A04B133	CACGCGCCTCATATAACGTA	AACGCAAACAGAGGAGAACAA	newly developed in our lab (unpublished)
24	A04B207	CCAAAGAAGTTGCAATGACG	CTCCGCTTAAGAGCAGAGC	newly developed in our lab (unpublished)
25	A04B267	AAGGGAGAGAGGGGGAAGA	CCTCCAATCTCTCTTTTTCCCTA	newly developed in our lab (unpublished)
26	A04B345	GAAGAAAAACCTGCGTGTGC	TTAAATCACGCGCTCCTTCT	newly developed in our lab (unpublished)
27	A04B363	CATTTTGGGGTTTTACTTTTGG	ACTAGGGCTGTCCGGAGAAT	newly developed in our lab (unpublished)
28	A04B56	TTCGACCATGTGAATGAAGC	GCCCGGGCTCTAACCTTAAT	newly developed in our lab (unpublished)
29	A05A179	GGGCTAAGATTCAACCTCCC	TCCAGAATGCACTGAACTCAA	newly developed in our lab (unpublished)
30	A05A247	TGCAAGAAGACGAAGAACGA	AAAAACGCGATGCAAAGTCT	newly developed in our lab (unpublished)
31	A05A295	TTTTTGGTCGAAAACCACG	GATGAGTGCCGGGAAGTAAA	newly developed in our lab (unpublished)
32	A05A405	AACACCAAGTCGGACGTTTT	GGGTTATTAAATTCGATGGACG	newly developed in our lab (unpublished)
33	A05A485	TCCATCGAGGAATCACTCAAG	GCGCTTGATTTTTAGCATGA	newly developed in our lab (unpublished)
34	A05B133	CACGCACTAGATCTTCTTCTCC	TGTTGGTGATGATGATAATGGAA	newly developed in our lab (unpublished)
35	A05B217	GACGAGAAACCTTCCCATGA	GACGAACTTGCCCAAATACC	newly developed in our lab (unpublished)
36	A05B258	CAATGGATCGCCCTAAAAGA	TTTTTGCATCGTACCTTGTTT	newly developed in our lab (unpublished)
37	A05B302	CGCCCACTGACTTCCAAATA	TATTGACGGCGATTACGGTT	newly developed in our lab (unpublished)
38	A05B384	GGGGAAATGTAGGAGGGAGA	TACCTTACCCCAACCCCTTC	newly developed in our lab (unpublished)
39	A05B485	GGATTGAAGGCTTGAAGCTG	CCGCTAGTTTCTCTGTCGCT	newly developed in our lab (unpublished)
40	A05B517	GTGTTGGTGCGATGATAACG	AAGTCCAACAAGTCATTTACACTCA	newly developed in our lab (unpublished)
41	A05B645	AGGGACGGAAGATGGGTATC	AGAGTGTGTGGGGAGTGAGG	newly developed in our lab (unpublished)
42	A06A137	CCCAATATAAAGGCCCAGGT	AAAAACTCCGTTTGCTGAACA	newly developed in our lab (unpublished)
43	A06A169	CCCAGCATAAAACCAATTCAA	TGTATGTATGCTGCTGTCTGAA	newly developed in our lab (unpublished)
44	A06A265	CCTTTTTCAATCAAAGCACGA	TGCCTTTATTTTGGTTGATGC	newly developed in our lab (unpublished)
45	A06A431	GGAACTCGAGGTTGGTGACT	ATCCTTTCCTGAGTGTTGCG	newly developed in our lab (unpublished)
46	A06A442	TCTGAATTGAAAATTTCTGCATC	AAATGGTGGCTTGCAATACG	newly developed in our lab (unpublished)
47	A07A169	GACATGTACATTAAAGACCAAAATCG	ATGGCGTGAAAAGCAAGTTC	newly developed in our lab (unpublished)
48	A07A292	GGATCGGGTCCGTAACATTAT	CTCTCCAAATCATCATCCAACA	newly developed in our lab (unpublished)
49	A07B265	TTTGTCATTGAAGGAAAAGGAGA	TAGGCAGATTGCACCTGTGT	newly developed in our lab (unpublished)
50	A07B505	AGAGGGATCAAGTGTGGACG	TGCAAATATCTTGTAATCCCCA	newly developed in our lab (unpublished)
51	A08A119	CATGCCCATACATGAAATGC	AAGCTGCGGCTTCAGTAATC	newly developed in our lab (unpublished)
52	A08A138	TCCCTTCTCTTCTTCCACGA	AGTGTGTGTCTGCGTTGGAG	newly developed in our lab (unpublished)
53	A08A90	CGTGGATAAAGTCAATCACCA	AGAGGGATCAAGTGTGGACG	newly developed in our lab (unpublished)
54	A08B222	TTTGTTTTATCCAGCAGCCC	AGCATCCCACCGAATCCTAT	newly developed in our lab (unpublished)
55	A08B47	TGGATGCCTATGCTGCTAAA	GCTCTCGTTTGGTTTCTTCG	newly developed in our lab (unpublished)
56	A09A119	TATCAACCGTTAACCGGAGC	TGGCATGGAACCTAGAGTGA	newly developed in our lab (unpublished)
57	A09A195	TTGGGTGCCTTGAATTGTAA	TATAACCCCCACTGACCGAG	newly developed in our lab (unpublished)
58	A09A282	ACGCAAAAAGGGAGGAGAAT	ACATACGCGTGGAGCTTCTT	newly developed in our lab (unpublished)
59	A10A449	AAGGGGCCCACTTTGTATTT	GGAATTACAAGCTGAAAATCACTC	newly developed in our lab (unpublished)
60	A10B119	TGAAATGGTGGCTTGCAATA	CCTCTCTCTCCATCGCTCAC	newly developed in our lab (unpublished)
61	A10B181	TCCTTGTGGTTGATCGCATA	TCAGAAGTAGCGCAGCACAT	newly developed in our lab (unpublished)
62	A10B194	GTGTGTTGGTGGGTTTTCAA	CCCTTTCTCCCCAATTTTTC	newly developed in our lab (unpublished)
63	A10B227	TCAAGCCTCATGTCAAGCAC	CTGGTAAGAGCACTGGCACA	newly developed in our lab (unpublished)
64	A05A728	TTTGTTTCGTGCGTTTGTTC	CAGGGCGGAAGACAATCTAA	newly developed in our lab (unpublished)
65	A05A742	CATCCAAATTTCTCACCTGCT	TTGTGGGTCAACTCGGGTAT	newly developed in our lab (unpublished)
66	A05A760	CTCGAGATTGAACTCCGAGC	CACCACCCATCATTTGTCAC	newly developed in our lab (unpublished)
67	A05A788	AATGATGGCAACAACGTCAA	ACCAGTGGATTTAGCGATGG	newly developed in our lab (unpublished)
68	A05A798	GACCATTATGATAAAATTTTGCACC	AAACAAATGCAATTTTCTCTCTTC	newly developed in our lab (unpublished)
69	A05A809	TTACGGCTCTGCTCCTCAAT	AAGGGATGAGGAAGGAGGAA	newly developed in our lab (unpublished)
70	A05A812	AAAAATTGGTCAAACCAGCG	CGACGTTGGCTTAGGAGAAG	newly developed in our lab (unpublished)
71	A05A845	AAGAAGCGGATAACTTCGTTTG	CGAAATAATGCTCTGTTGTTGTG	newly developed in our lab (unpublished)
72	A05A884	TTGTCCATAAATCCGTCGGT	AGTCGACGCTGAAAGAGGAG	newly developed in our lab (unpublished)
73	A05A890	TCATTGTTGGTAATAAGTTGGCA	CAAATGCAATTCAACCGAGA	newly developed in our lab (unpublished)
74	A05A897	AGTTGTTGATGGCTTTTGCC	TGAATTGTTGACCATTTTTGGA	newly developed in our lab (unpublished)
75	A05A899	TTGAGACTTCACGCAAGTGG	AAGGTTGTGGGCTTCTATGG	newly developed in our lab (unpublished)
76	A05A925	CAGCAATTAGTTTTAGAAGATGATGG	TCTAACAGTGAGAATAAACGATTGG	newly developed in our lab (unpublished)
77	A05A932	CAATTGTGGTCCCCTCCTTA	AGAATCAGTGAGCACACCCC	newly developed in our lab (unpublished)
78	A05A956	TTGACAAATTAATGTGAGTTACCAAA	CATAGCACACAAATTCGCACA	newly developed in our lab (unpublished)
79	A05A963	TGCTGTTGGACTCAAAGGTG	TGGTAGGAGGGGACAGAAGA	newly developed in our lab (unpublished)
80	A05A1013	TTTGGTTGCAATTGATGACG	GCCTCATTCGTTTTGGTGTT	newly developed in our lab (unpublished)
81	A05A1018	ACACCAAAAATTCGTTGCAT	CGGTTCCTCTTCCTCTTCCT	newly developed in our lab (unpublished)
82	A05A1028	ACGCCCGAGTTGATCTTCTA	CATCCATAAAGCAAGCCGAT	newly developed in our lab (unpublished)
83	A05A1050	GCATTGGCATTGAAGTGAGA	AATAACGTTAATGGGCGATCA	newly developed in our lab (unpublished)
84	A05A1053	CGGACACTTTTGCCCTTTTA	ACGGATCTCTCACCATGTCC	newly developed in our lab (unpublished)
85	A05A1066	CACAGGGCAAAAGAAAAAGG	GCCAACTCTCATTGACACCA	newly developed in our lab (unpublished)
86	A05A1080	AGAGGCAACGGTAGCAACAC	TGGAGCATCAACAACAACAA	newly developed in our lab (unpublished)
87	A05A1081	AGAGGCAACGGTAGCAACAC	AAGAAGCAATTAATGGAGCATCA	newly developed in our lab (unpublished)
88	A05A1092	AACCGTCTTAACAGCTTGCG	TGACGTTACGAGCTACTGCG	newly developed in our lab (unpublished)
89	A05A1111	CCGACGATAACGAACCCTAA	GATGGCGAGACACAAACAGA	newly developed in our lab (unpublished)
90	A05A1146	ATTCGCCTTGAGAAAAGCAT	CACAATGCAACAGAACGAAGA	newly developed in our lab (unpublished)
91	A05A1150	ATGTTGCAAACATGCCAAAA	AACCACACTCTCTCTCCCCA	newly developed in our lab (unpublished)
92	A05A1228	GGTTTCAACCTCACTGGCAT	TCCAGCACTCAAGACCACAC	newly developed in our lab (unpublished)
93	A05A1305	CAGCCAAACATTGTGATATGC	GGATATTGCCTTGTTATGAACG	newly developed in our lab (unpublished)
94	A05A1337	CACCAACATTGGTCATTTGC	TCTCACACCAATTTCACATCA	newly developed in our lab (unpublished)
95	A05A1344	GAGAGTCTGAGAGGGCATCG	TTATCCGTCCAAACCCAAAC	newly developed in our lab (unpublished)
96	A05A1355	TGATAGAACTGCCGATCCAG	TCGGACGGTTCGATTTTTAT	newly developed in our lab (unpublished)
97	A05A1368	GGTGCATGGTAAAATGGCTT	CGACCCTATGTGTACGATGG	newly developed in our lab (unpublished)
98	A05A1378	GGTTTCGCGCATTTAACATT	CAACCATGTCTTTACATTGCCA	newly developed in our lab (unpublished)
99	A05A1409	CAGGGTATCCTTCACAGTTCAA	CATGATTTTGTTTCTGGCTCC	newly developed in our lab (unpublished)
100	A05A1430	CTGCAAAGAGCCAAGGTTGT	GGGTTCGAACATTGGTGAAT	newly developed in our lab (unpublished)
101	A05A1471	GCCGTGGCATTCATTTTATT	TGGTTATTTTGGATAGTATGAGCG	newly developed in our lab (unpublished)
102	A05A1504	CCGGTGTGTGCTCTCTCTTT	ACAATTGCATTCAACCCCAT	newly developed in our lab (unpublished)
103	A05A1507	ACCAAGGAGAGGAGGAGGAA	CGCGGGGCTTTACATTATT	newly developed in our lab (unpublished)
104	A05A1510	ACGAGGAGCTGAGCAACAAT	CCCTACCTTAGCCAAACCCT	newly developed in our lab (unpublished)
105	A05A1522	CGGGTAATTTGTTGACTGGG	TACCGCCACTGTCGTTATCA	newly developed in our lab (unpublished)
106	A05A1530	TGCCAAAAACTCCTTTCGTT	AAGCCAGGTAGCACCCTCTT	newly developed in our lab (unpublished)
107	A05A1549	TTCCAACACCAATTCATCCA	GTGCCTCCTAATCCCCAGAT	newly developed in our lab (unpublished)
108	A05A1558	TGCATTCAACAGCAAGGAAC	ACAGGTTAGCCGTCATGGTC	newly developed in our lab (unpublished)
109	A05A1562	TTGCCCCTATATTCCTGCTC	AAGGTGGTGTGGGATTACGA	newly developed in our lab (unpublished)
110	A05A1570	TTTGGTCATTGTCAAAATCCTT	TGCTGTCAGTCATTTTACAGGAA	newly developed in our lab (unpublished)
111	A05A1590	GCAGTACTGAGTGATGCGGA	AAGGAGGTTAGCGTGTGGTG	newly developed in our lab (unpublished)
112	A05A1601	AGTCCCTGTCACCAAAATCG	CCGCTCTCTTCACTCCTCAC	newly developed in our lab (unpublished)
113	A05A1605	CCATGTACTTATGTATGTCGGATCT	TGAGCAATTAAATCTCCACTGTT	newly developed in our lab (unpublished)
114	A05A1606	CCACACAATGCGTGTTTTCT	GTTGTGAGTGTTGCAGTGGG	newly developed in our lab (unpublished)
115	A05A1612	GCCCTCTTCCCCTTATTTTG	TTTGGCAAACAGTGATAGCG	newly developed in our lab (unpublished)
116	A05A1624	CAAGTTCATGCATATTCAAGGC	AATTTCATTGATGCCGTGGT	newly developed in our lab (unpublished)
117	AC1D11	TGCAGAGAGGTTGGATGGAGTA	CCCGCTAATCCCCGAAGT	Moretzsohn et al. (2005)
118	AC2B03	CTCGCTATACTAGGTTTTGGGTGT	TGGTTTGCCTTTCTAGCCATTA	Moretzsohn et al. (2005)
119	AC2C05	CAAGGAAGCGTGAATTGTTAG	TGTGGACTATGCTTGTCATGTT	Moretzsohn et al. (2005)
120	Ad90F2	CTCAATGGCCGGTATGATTAGT	TTGAGATAACGCTTCCGAAAAT	Leal-Bertioli et al. (2009)
121	Ad91I24	TGTCCGCCAAGTTTTACAGATA	CAGCTTACACTGGCATGTTCTC	Bertioli (unpublished)
122	Ag49	TGAAATGGTGGCTTGCAATA	CCTTTCTCTCCATCGCTCAC	Moretzsohn et al. (2009)
123	AGGS0005	AATAGTATGATGGTGCGGTGGT	AGGGTAGAGGTTGGAGAGAAGG	Huang et al.(2016)
124	AGGS0058	CTGGCCACCTAATCTTTCTGTT	GATTCCTATGCTCCTCCACCTC	Huang et al.(2016)
125	AGGS0060	GTTGGGCCATCTTAAGAACAAG	TAGTCTAAACGTTCCGGGACCA	Huang et al.(2016)
126	AGGS0100	CAGCACTAAATCTCCAAATCCA	CACTGGCAGAGATAGGAACCTT	Huang et al.(2016)
127	AGGS0187	CCCTCATTTCGAATTCACTCAC	ATAGCAGCGACAGCAACATTTA	Huang et al.(2016)
128	AGGS0243	CGCCGCATCCTACTACTACTG	CTTTCACGTGTCTTCCCTCTGT	Huang et al.(2016)
129	AGGS0244	GGTGAGGCAGAGGGATATGTAG	TCGTTCTTCCCACTCTCAAGTT	Huang et al.(2016)
130	AGGS0281	ATTAGACCGAACGAACCGAAGT	CTTTCACTTCTCTTCCCACCAC	Huang et al.(2016)
131	AGGS0285	AACACACACGCACTAGCAACTT	ACCAAACCAAGAAGGTGAAAGA	Huang et al.(2016)
132	AGGS0297	GATGGAAGAATCCGATGGTATC	TGAGAGCAAACAAGGAGAGAGA	Huang et al.(2016)
133	AGGS0300	GCAAAGACGATTAGCTCAGAGA	ATACTCCTCCTTCACCCATCCT	Huang et al.(2016)
134	AGGS0302	CTCTCTCTCTCTCTCGCCTGAC	TATCGTCGACGCTGTAAATGAG	Huang et al.(2016)
135	AGGS0311	GGTGAAATACACAAGAGGAACG	CAAATACTCAAAGCCCAAAGGA	Huang et al.(2016)
136	AGGS0331	AGGAGGAGAAATTCGTCATCAG	AAGCGTAAAGCTCTATGTGGTAGA	Huang et al.(2016)
137	AGGS0333	TCAGCCAATAAATCTGACGGTA	GGAGGTTGACGGAGAGGAGATA	Huang et al.(2016)
138	AGGS0337	GGAATTACAAGCTGAAAATCACTC	GGAATTACAAGCTGAAAATCACTC	Huang et al.(2016)
139	AGGS0346	GTGGTGCTGGTGCTATTGAGT	CAACTACCCTTCTCTCCACCAC	Huang et al.(2016)
140	AGGS0351	GCCACTAGATTATAGCGACTCCA	TTGCACTCTTCTTAGGTCATGTG	Huang et al.(2016)
141	AGGS0385	GCCGATAACAAGAACCTCATCT	TGAGTGGTGCTTACATTTCTATGG	Huang et al.(2016)
142	AGGS0389	CCGCTCATTTGATCATAAGCAT	TGGTGTTTGCTTTCAGAGTTGT	Huang et al.(2016)
143	AGGS0396	CGTCGTCCATGTAATTTCAGTC	TCTATTGTTGCATGAGAACGTG	Huang et al.(2016)
144	AGGS0408	ATTTGCTCTTTGCTGAAGGAAG	CCCGTAAGGGCTTAACTTCAAT	Huang et al.(2016)
145	AGGS0429	GTGTGGAATGTGGTGCATTAAG	CCACATTCATACCCATAAGCAT	Huang et al.(2016)
146	AGGS0440	TCTTCACCCTATCACAGCCTCT	GGCTAATTGTCCCTAGGATAGGA	Huang et al.(2016)
147	AGGS0449	CACAGTATTAGGGTTACAAGTTGC	ATTATGCGTCCAAACTCGAACT	Huang et al.(2016)
148	AGGS0617	TGGAGTCCCTAGATCAAGATGC	ACCAAACCATCCCATCAGTTAC	Huang et al.(2016)
149	AGGS0627	ATCATCACCTTCACCCTTTGTT	AAGCTAATGCACCAACAAATCC	Huang et al.(2016)
150	AGGS0633	ATACCAACCCACCTAGCAGAAA	ATCGCCTTCAGAAGTATGTTCC	Huang et al.(2016)
151	AGGS0638	GGTTGGTGGCTTCTATGATTTC	CGTTCTCTCATTCGTTCATTCA	Huang et al.(2016)
152	AGGS0670	CTTCTCCTGGCAATGTATTTCA	GCCCTGCTTTCTGTATTGTCTT	Huang et al.(2016)
153	AGGS0673	AATGAAAGAAGGAAGGGAGGAG	GCGCGACAAGTATCCGTATT	Huang et al.(2016)
154	AGGS0675	TCCCACATCACCGTCACTATTA	CGTGTCCTCCTCCTTGAAGATA	Huang et al.(2016)
155	AGGS0720	CGTCAGTAACTGCGAATGAAAC	GGAGCACGCAATTAAGAGAAGA	Huang et al.(2016)
156	AGGS0815	TCTCCAAGACGATCCATCTAAA	TCTGTTCTACAAGGACCAGCAA	Huang et al.(2016)
157	AGGS0833	TCTGATTCCAAAGATGACGTGT	AGTCAAACAAGAAGCTCGTTCA	Huang et al.(2016)
158	AGGS0940	TGCTCTGCTACTCTTCAAACCA	CCCAATGTGTGATCAATTACGA	Huang et al.(2016)
159	AGGS0955	GACCCATCTTACCCAACAGAAG	GTGAAAGGCATCATCAGAAACC	Huang et al.(2016)
160	AGGS0957	GAAGATTTATGGAAAGCGGATG	GTGGAGACAAAGGTGCACAATA	Huang et al.(2016)
161	AGGS0960	GCGGCTTACTCTTGTTTGTAGG	TCCCTTCTACACAGACATCCAA	Huang et al.(2016)
162	AGGS0973	GCCATATCGATCGAGGAATTAG	CCCACATTTCTTGTGATTGTGT	Huang et al.(2016)
163	AGGS0977	GTGTTTGATTGAGCCTTTGTCA	ACACGCACGAGATACATAGTGG	Huang et al.(2016)
164	AGGS0978	TTTCCTTCCTTCTCCTTTGTCT	TCTAGAAGAGGAGGATCAGTAGGC	Huang et al.(2016)
165	AGGS0979	GTTGCCTGAAAGGATTTACCTG	CAGCAAGTTGCATTGAGAATGT	Huang et al.(2016)
166	AGGS1003	GCTTGAAGAAGATCGAGCAAC	CTGAACCCGTCGTCTCTGTC	Huang et al.(2016)
167	AGGS1005	CCAAGTTGGTATTCTCCAAAGC	GGGTTTGATTTGGGTGATTAGA	Huang et al.(2016)
168	AGGS1013	AGGAAGGATAAGCAGGCAAAC	TGGCATAAGTCTTAGGGTTACAC	Huang et al.(2016)
169	AGGS1014	GTGAAGTGGTGAGTGAGTGAGG	ATGTAGAGACGACACCCATGCT	Huang et al.(2016)
170	AGGS1054	GACACTGCTCCTCTCCTCTAGC	TCCACACTCATGCGTACTAACC	Huang et al.(2016)
171	AGGS1056	CGGCATGACCTACAATACAACT	TGTGCTCCTTCTTCTTCTTCTTC	Huang et al.(2016)
172	AGGS1064	TGCTAGGTCGCCACTGTTACTA	TAGCAATTCTGCAACAACAACC	Huang et al.(2016)
173	AGGS1076	AGAAGAAATGGCCTACTGGTGA	CTGTCATCTCCTTGCTGTAACG	Huang et al.(2016)
174	AGGS1101	ATAATTTCTGGAAGCCCAAGGT	TGCTTCCAAGACTTCAAACTCA	Huang et al.(2016)
175	AGGS1102	CATGAACAATTACACCCAGTCA	CTTGTCAAACTCTGTGACTTAGCA	Huang et al.(2016)
176	AGGS1118	AGGTGTTCCTCTGTGGTCAGTT	TGGTTATGGTTCTCTCATCTGG	Huang et al.(2016)
177	AGGS1122	CACTCCATCATCTAAGGGTCAA	ACCTATTTCCCAATCATCATGC	Huang et al.(2016)
178	AGGS1124	CAAAGCAAAGAAGGGTAAGGAA	GCACAAGATAAACCACGAAATC	Huang et al.(2016)
179	AGGS1137	TTCTACCTTTGTCCCAAGAAGG	AACTTTGGAGAATTGCTTGCTC	Huang et al.(2016)
180	AGGS1160	GTGTCTTGTTGTGTCCGTATCG	AGGCAACAGAATGGAGAGAGAG	Huang et al.(2016)
181	AGGS1167	TTCCATCTACCTCGCAGAAAGT	TTACCCTTTCCCTCTCTGCTTT	Huang et al.(2016)
182	AGGS1183	GGGAGAGAGAAGAGCAGGAGA	CTCCCTCCCTTCCATCCTTT	Huang et al.(2016)
183	AGGS1187	CTAGGGCTTGGAAGTGAGAGAA	GGTGCTGCTGTTACCGACTTAT	Huang et al.(2016)
184	AGGS1193	GGGCTGCTCTTGTCTCTACTAGG	ACTCGTCCTCTTCTCCTCACC	Huang et al.(2016)
185	AGGS1194	CCCTTAACACACACACAAGGAA	TTAGACCGAAAGGAGCGAGTAG	Huang et al.(2016)
186	AGGS1197	CGTCCTTCTTCTTGGTGAACTC	AGTCATCATTGAGCATCGTGAG	Huang et al.(2016)
187	AGGS1211	GAACAGCTTTGTGGTGTGACAT	ACAGACATAACAGTCAGTTTCACC	Huang et al.(2016)
188	AGGS1213	CATGGCAGTAGTAGCAGCAGAG	GTGACGTTGAGGGAGAGAGAAG	Huang et al.(2016)
189	AGGS1233	GTACCACCATGGCACCTTCT	TTCATCACTCACATCTACCTCACA	Huang et al.(2016)
190	AGGS1238	CTTTCCTAATACGAGCAACACA	CGTAGGGAGAGAAAGTGAAAGA	Huang et al.(2016)
191	AGGS1243	AGTGTTTGAACAGAAACGCAGA	TGGGCTAACTTACACCAGGTAGA	Huang et al.(2016)
192	AGGS1254	ACCAAGAACGAAGTAGCTGCAA	AAGTCATTGCTAGAGCCCATGT	Huang et al.(2016)
193	AGGS1262	AGAGGGAAGAGAACACTGACCA	AAGGATTGCACTACGGGTTAAA	Huang et al.(2016)
194	AGGS1276	GCGAAATTGGAACAGTAAGAGG	GCAAGCCTACCAAGAGAAAGAA	Huang et al.(2016)
195	AGGS1283	CGCAAAGTCCAAGTTCTGGTA	CTCATTGATAGCAAGGACCTGA	Huang et al.(2016)
196	AGGS1299	GTTGCTCCGATTTCTACGTTTC	GCTTTGGTAAACATCCGATAGC	Huang et al.(2016)
197	AGGS1307	TTGGTGAATGACTTAGGAACGA	ATGGGCAGAATGGTAAATGAAC	Huang et al.(2016)
198	AGGS1312	CGGAATTAATTGTTAGGGACCA	CCACCACTACTACCATCGTCTC	Huang et al.(2016)
199	AGGS1317	AATGCGTGCACCTTCAGTAAC	TTGTGGTTCTGCTCTCTCAGTC	Huang et al.(2016)
200	AGGS1321	TCCTTCTCCCTCTTCACATCTC	AGAAGAGAGAGCCGCCGTAT	Huang et al.(2016)
201	AGGS1324	TGTGTGTGTGTCAGTGTGTGTG	CATGTAGTGTACACAGGCAAATCA	Huang et al.(2016)
202	AGGS1325	TTTGAAAGACCCACACTCTCTC	GGTTTGGAGAAGAGAGATGCAC	Huang et al.(2016)
203	AGGS1344	TTTAGAGAGCCTTACCACCTTCC	GCACTAATCCCTCGATTCATTC	Huang et al.(2016)
204	AGGS1355	TTAGACCGAAAGGAGCGAGTAG	TTACACCCTTTAACACACACACG	Huang et al.(2016)
205	AGGS1356	TTGTTGAATGTCTCCAGAATGG	ATTCACACAACCACCCACATTA	Huang et al.(2016)
206	AGGS1359	CACATTCTCTGCCATTGAACAT	TGGTAGACCAAAGAAAGCTGAA	Huang et al.(2016)
207	AGGS1363	GACAACGTGTAGTAGCGACAGC	TTTCGCTGGTAAATCCGATAGT	Huang et al.(2016)
208	AGGS1365	GATATTGAGGTATGGCGTCGTT	TTCAGATGGCAGTAAGTGTTGC	Huang et al.(2016)
209	AGGS1369	AACTGGTGAAATGGAGTGGAGT	TTTAACCTCCCTTGTGGGTATG	Huang et al.(2016)
210	AGGS1370	CAAGGAGAGCTTGGACACCTAT	CAGGAGGATACTTCCTGAGCAT	Huang et al.(2016)
211	AGGS1376	GGGAAGAAGTGGAACAAACAAA	CGCTCTACACTCCTTCTCCTTC	Huang et al.(2016)
212	AGGS1378	TGGTACTATCCCGCCATAATTT	GGGTTAATTCAACATGGGTCTC	Huang et al.(2016)
213	AGGS1389	GCAGTGCAAGCGTTGATAACTA	CCTTATCTTCTGAAACGCCATT	Huang et al.(2016)
214	AGGS1393	GAGAACATGGTTCGAAGAAACC	CACCGTGTTGTTATGTTGTTCC	Huang et al.(2016)
215	AGGS1400	ATAACTCCCGGATCATGCAA	ATGTTGTCTTTCTCCCGATCTC	Huang et al.(2016)
216	AGGS1403	CTAAGCTTGTTGCTTCCATTCC	GTTGTCTGCAAGAGGTTGTCTG	Huang et al.(2016)
217	AGGS1425	CATCAGCGCAGGATAAATCAA	CTGAAGGAGTTTGCAGGAACTT	Huang et al.(2016)
218	AGGS1432	GCTTCTCTCCACCACTATTACCA	AAGAGAGGAAGGTGAGGAGGAT	Huang et al.(2016)
219	AGGS1438	GTCGTCTCCTCTGTTCGAGTG	AGACAAGGAGGAGGAGGTGATA	Huang et al.(2016)
220	AGGS1442	TTCTTGTTCTTCTCCATGCTCA	TGCACTACCTTCAATGTTACCG	Huang et al.(2016)
221	AGGS1450	GGAATCAAACACAGGATTCACA	GTGAACTGAGCACAAACTCAGTAA	Huang et al.(2016)
222	AGGS1451	AAATCCCTAGCCTCTCAAGACC	GGGAAGTGTGTGGATTAGGAAG	Huang et al.(2016)
223	AGGS1453	CGGATGATTATGTCCTCCACTT	TCATTCACTTCCCTCATTCTGA	Huang et al.(2016)
224	AGGS1461	CATGAGCGATGACAAAGATAGC	TCTGTCGCAAATTTGAGTTACC	Huang et al.(2016)
225	AGGS1464	GGCAGAAAGGGATGTTCGTACT	TGTGTCTGAGCTCACTTCCTTG	Huang et al.(2016)
226	AGGS1466	GGAAGGGAGAGAGATAACGAGA	CTTCTTTCACTGCATCCACCTT	Huang et al.(2016)
227	AGGS1468	CTAACCAACGAAGCCCATAGAA	TGATGAAATGAGCAAGTGGAAC	Huang et al.(2016)
228	AGGS1479	GTTTATCACACGGATGCGTCA	GGGAGACAACCCACCATAGTATT	Huang et al.(2016)
229	AGGS1481	CCATCGCGAGTGTATAAGAAAG	TCTTTGACACTACCATTGTGGA	Huang et al.(2016)
230	AGGS1484	TTTGCTCCAACTCCTCAATTTC	GCCGTAAAGCGAAGAATAACAA	Huang et al.(2016)
231	AGGS1495	TTCTTCTTCCTCCCTCTCTGTC	CTTCACACACAATCAGCTCACA	Huang et al.(2016)
232	AGGS1498	CTCTGTTCCCACCACTCTCACT	TCTTCTTTGAATACGCGAGAGA	Huang et al.(2016)
233	AGGS1512	CTTGTTTAGTGAAACGCTGCAT	ATGAAAGAGAGACTGCGAGGTT	Huang et al.(2016)
234	AGGS1518	TGGTCTCACGTTGGACTTTGTA	TCCATTTCTCCCTCTCTTTCAA	Huang et al.(2016)
235	AGGS1532	CATGTGATTGGTCGTCATCTTT	AGGATCTGCCAAGAGTTAATCG	Huang et al.(2016)
236	AGGS1533	CACACACACACACACACACACA	AGGCAAAGTGGTTACTGGGTTA	Huang et al.(2016)
237	AGGS1542	AGAGAAGGAACAGGTGTGAAGG	ATTGCCATCTCCTTGTGATCTT	Huang et al.(2016)
238	AGGS1568	CTACAGCTATGCAAGCAACGAC	GGTGGCCTCTATCATCATCATC	Huang et al.(2016)
239	AGGS1569	AGGCTGATCAATCTTCAACTCC	TCTCAAAGGTGCTTGATTTGC	Huang et al.(2016)
240	AGGS1572	ATAACCCAAACACAACCACTCC	GTGATCGGAGTTTCGGATTAAA	Huang et al.(2016)
241	AGGS1577	TGGGTTAGAGACAGAAGGGAAG	TCTCTCTATCACTCACGCACTC	Huang et al.(2016)
242	AGGS1579	ACTTTAGAGCTGAGGTGGCATC	CTCTCCTCGGCTTTCTTTATCA	Huang et al.(2016)
243	AGGS1585	TCTCAGTCCTGCTTCTTGTCTG	GACCTCCACCCTTTAATTTCCT	Huang et al.(2016)
244	AGGS1592	GGGAGAGCAGAGATTGAAGAAG	TAGTTGCAAGCTGTCATTAGGC	Huang et al.(2016)
245	AGGS1596	TGTGGTGGATCTCTGAGCTAAA	CTTCACACAGGTTCTGCTTCTG	Huang et al.(2016)
246	AGGS1600	CGCAATTCAACTGATTCCTTC	CCCTCCATTTCGTCTTCTACTA	Huang et al.(2016)
247	AGGS1601	AAGAAGACCACGAAGATGTTGC	CTGCTTCTTTCTCGTCGTCAA	Huang et al.(2016)
248	AGGS1606	CTCACACATACACAACCTGCTG	CATCGAGTAGTATGGATGCTTGA	Huang et al.(2016)
249	AGGS1612	CCTCCATCGAAGTTCGTTCAC	TCTACAATGTTATGCCGATCCA	Huang et al.(2016)
250	AGGS1613	ATGAAGAAAGACGACAGCATGA	CATGGATACCTGCGAGTAAAGA	Huang et al.(2016)
251	AGGS1615	TGGCTTGTTGATAATGATGCTG	AATGACCATCCGTCATTCAACT	Huang et al.(2016)
252	AGGS1621	ATACTCTTTCCGAAGCTGCAAG	CTTCCAGCTCACCGTAACTACC	Huang et al.(2016)
253	AGGS1629	CCCTAGGCTCTGATACCATGTAA	TCAGTGTTCACTCAATCACAGAGA	Huang et al.(2016)
254	AGGS1632	GAAGTTGCTCGCGTGTATATTG	TCAGGTTTCAAGTCTCGATGAA	Huang et al.(2016)
255	AGGS1635	GAAGATGTCATGCGCAATAAGT	GTCACGTGGTCTTCATGTGATT	Huang et al.(2016)
256	AGGS1638	GATGGATGAGTGGTCATACACG	CCTCCTGATTGGATGCTCTATC	Huang et al.(2016)
257	AGGS1639	GAATCCCTTTCTCTATCCACCA	CAATCTTTGGAGGAGATTGGAG	Huang et al.(2016)
258	AGGS1643	CTTTGCTCATTGTTTCTTCACG	ACTCAGATGCCCTTTCTTCATC	Huang et al.(2016)
259	AGGS1645	CCCTCTCCCTTATTTCTGCAA	AACGACAATGCGATAAGGATCT	Huang et al.(2016)
260	AGGS1654	ACAACATCCAGCAACGGTAATA	TGATGCGTTTCACCGATTTA	Huang et al.(2016)
261	AGGS1662	GTAACAAGCACGCATTCAATCA	CACCACCTGCAATCACTTCTAA	Huang et al.(2016)
262	AGGS1671	GGAATTAGGAAAGCAGATTGGA	AGCCATCCAAGCATAGAAGAAA	Huang et al.(2016)
263	AGGS1678	CTCCCATCTCTCTTCGTCTTTC	GAGAGGAGGGAAAGGAGTGA	Huang et al.(2016)
264	AGGS1691	TGCTGCCCTCTCTCTCTCTTT	GGAGCACCATAAGAGAGAACTCA	Huang et al.(2016)
265	AGGS1700	CCAACCATTCCCTTCTTCTCTT	TGGGAAATAATCCACAACACAG	Huang et al.(2016)
266	AGGS1728	CGGAGAGTATGTGCTAATCACG	ATTACAGCACATGGTGCCTCTT	Huang et al.(2016)
267	AGGS1750	TCGCAGATCTGATTAGAACCAA	AGATGAAGGTGTGCAAGATGG	Huang et al.(2016)
268	AGGS1754	GGATCTTTGATCGGATTCCTAA	AAGAAAGAAGAGTGGTGCCAAA	Huang et al.(2016)
269	AGGS1773	TGCAAGGTAAGGCTTAGGGTAA	CTGGTAGAGAACAGGGACACCT	Huang et al.(2016)
270	AGGS1783	CACAAATCTCATAACGGTCCAA	TCTTCATTGGAGTAGCCACCTT	Huang et al.(2016)
271	AGGS1795	GTCATCGCCGAACTCTTCTTAG	CCTTAATGGCAATGCTATCTCC	Huang et al.(2016)
272	AGGS1840	TGAGTGAGGCTAACTGTGGTTT	CGAGTCTTTGACCAGATGACAG	Huang et al.(2016)
273	AGGS1885	GGAAGTGAGGTTGGTGATCTTC	AAGGATATGGAAAGTGGTGGTG	Huang et al.(2016)
274	AGGS1925	TAGTTCTCTCCCTCACCCTCTG	CTCGTAGCTAAATGCCCAAGTC	Huang et al.(2016)
275	AGGS1932	AATTCCGATAGCAAACTTGACC	CATCAGTAGCAGCGACGATAGA	Huang et al.(2016)
276	AGGS1953	TTTCACCTGAGAAACCAACCTT	TCAATTCACTCTGCTTTCTAGGG	Huang et al.(2016)
277	AGGS1954	TCACCCGTATAACGGTTTAGTG	CGGTAGCTTTAACGGATGAGAT	Huang et al.(2016)
278	AGGS1979	CATGGCACACTCTTCTACGTAAC	GAAGGTGGTGGCAGACATTATT	Huang et al.(2016)
279	AGGS1987	TAGTGTACGGAACCACAAACGA	AGCAACTGGAGTTCGTTACCAT	Huang et al.(2016)
280	AGGS2019	CTCCCTTCAAGTTCAAGAGCAC	GCAGCATCTGAACAAGAACAAA	Huang et al.(2016)
281	AGGS2023	AAACGTAGAGCTCGACAAGAGC	CCCAAGACCCAACATAGAAATG	Huang et al.(2016)
282	AGGS2027	CCTAAATTCGAACTGCAAACCT	AACAGTGGTAGAAGCGACGAA	Huang et al.(2016)
283	AGGS2030	TCCTCGAAGAAGTGAAGTAGCC	GACTGGTGAGTAGTGACGGACA	Huang et al.(2016)
284	AGGS2061	ACCAGGCAAGAATTATGGAAGA	CACCTTTCACCACCATTAATCC	Huang et al.(2016)
285	AGGS2082	CCAACAGTGGTAGTTTGGTGAA	TTGAACTGTGAACCCTCTTTCC	Huang et al.(2016)
286	AGGS2092	CTCCCTCCCTCTCTCTCTAACC	GTGTTTCTAGCAGCAACGACAG	Huang et al.(2016)
287	AGGS2115	GCAAAGACGTTGAAATGATGAG	GAGAGGCAGATAGCAGAGCTTC	Huang et al.(2016)
288	AGGS2121	GACACTCTCTCACCCTTCCTTC	AAATCGACGTGGAATCGAAA	Huang et al.(2016)
289	AGGS2124	TGAGTCAGTAAATACGCCGAAA	GGACACTTTGTAGTTCACCGTTT	Huang et al.(2016)
290	AGGS2134	AGCACCACTTGAGGGACATTAT	TTTGCAGAGAACTCACAAAGG	Huang et al.(2016)
291	AGGS2135	ACTGGAGGTCCTGCTGTTAGTC	ATACCAGTTCTCCAGCAAGCTC	Huang et al.(2016)
292	AGGS2147	CCTGAGACCAGAGTTGCTTCTT	TTCTTGGAGCTCAACATAGTGG	Huang et al.(2016)
293	AGGS2177	CTCTCAGTTTCTTTGTCGCTCA	GTTCTTGGGATGTGAGCAATTT	Huang et al.(2016)
294	AGGS2186	CCACGACAGGGACTTCCTATAA	TGATGGAGTTGAATGAATGAGC	Huang et al.(2016)
295	AGGS2187	GGTCTGTGAACAGAAGGGAGAC	ACTGTGGGTACAGCAAACAGTG	Huang et al.(2016)
296	AGGS2195	TGTTTCATCTGCTCTTATGTGG	ATGCTCTTTCCGGTAGTGTGTT	Huang et al.(2016)
297	AGGS2216	TGTGTGGGTTTAGGGTTTCTCT	AAATAGTGGTGCATCAGCCTAA	Huang et al.(2016)
298	AGGS2219	ATCACAGCAAGGTTCACCTCAT	TGATGTAGAGGGAGAGGGCTTA	Huang et al.(2016)
299	AGGS2224	TCTCTCTCTCTCTCTCCCTCTCC	CCTGCTTGGTTTGGGAGTAA	Huang et al.(2016)
300	AGGS2228	TATAGGAGGCTATGGTGGTGGA	AGTCAGGTTTCACCGTTGATG	Huang et al.(2016)
301	AGGS2251	ACGCACCACGTTACCATTAGAT	GATGGCACGAAGCTAGAGAGAG	Huang et al.(2016)
302	AGGS2261	CTCCCATCTTCCTTCACAGTTC	ACGGCGACTAAGTGATGAGTTT	Huang et al.(2016)
303	AGGS2262	TCTCTCTCTCTCTCTCCCTCTCC	CTGCCTGGTTTGGGAGTAAA	Huang et al.(2016)
304	AGGS2272	CCTTCTTTCACCGACTAACCAC	GTGAGTGTTCTTAACGGTGTCG	Huang et al.(2016)
305	AGGS2287	TTTCTTTCTTCTCTGGTGTGAGC	AGGCACAATGCACTCAAGTATG	Huang et al.(2016)
306	AGGS2317	CTCCTACTCCCTCCATCTCCTT	AGGAGACACTACTGCTGCACAC	Huang et al.(2016)
307	AGGS2332	TGTCTCAGATCTGCCATAGCTT	TCTACAACAATCCAAACCACCA	Huang et al.(2016)
308	AGGS2359	GAGAGGACAGTGTCGGAGAGAT	TACCTGGTAAATCCGACGGTAA	Huang et al.(2016)
309	AGGS2368	GTTTACCTCACCTTCACCGAAC	AGCAGAAGTGAGCAACAGGAAG	Huang et al.(2016)
310	AGGS2371	CCTCTCCCTCCTCTCTTTCTCT	GTTATCTCTTGGTGCCTGCTTG	Huang et al.(2016)
311	AGGS2372	TACCGTTGGATTAATGGAAACC	GAGAGAGGCAGAGAATGGAAGA	Huang et al.(2016)
312	AGGS2384	TTTCTGCCAATGCAACAAAG	AACTAAAGATGTGGCTTGAGTGG	Huang et al.(2016)
313	AGGS2393	TGCGTCTATCACAACAGCAAC	TTGATGTCTGTGCATGTGTTTC	Huang et al.(2016)
314	AGGS2398	GAGGTGAGTGGGCACATAGAAT	CTTGGCACATTCAACAAATACG	Huang et al.(2016)
315	AGGS2407	CCTCTCCCTCCTCTCTTTCTCT	CTGCCTGGTTTGGGAGTAAA	Huang et al.(2016)
316	AGGS2413	GGACCAATATTGAGCCAAACG	GATTTGCATGTTCTTCCTCTCC	Huang et al.(2016)
317	AGGS2425	TTTCCTTCGCCTTTGTCATT	AAGCTCACAAGTGCTCTTCGAT	Huang et al.(2016)
318	AGGS2438	AGCGTAGGAACCCAATTGAAA	TCTCAGTTAGCCGAGTGATGAA	Huang et al.(2016)
319	AGGS2475	TGCTACTTTCATCGCATCACTT	CTACCGATCTCCCTTACCGATT	Huang et al.(2016)
320	AGGS2488	CCTGGATTTCTCTCTCTCCATC	CATAACGAACAAACCACAAAGG	Huang et al.(2016)
321	AGGS2492	AACGGTTCGTCAATCATAGCTT	AAAGAGCCATTCAGCTCATTTC	Huang et al.(2016)
322	AGGS2494	ATCTCCCTACTCCCTCTGCTG	GAGGAGGTTTGGAAATGGAGTT	Huang et al.(2016)
323	AGGS2508	TCAGGATCACCTTCAACAAGAA	TCGAACCCTTTCTCTCTCTCTC	Huang et al.(2016)
324	AGGS2509	CCTGTATAAGGGAACAGGTGGA	AGCATCACCATCATCCTCTCTC	Huang et al.(2016)
325	AGGS2532	GAAAGGCAAGGGTTGTGTTAAG	GGGCGTGAATCACTCTCATAAT	Huang et al.(2016)
326	AGGS2535	CCCTTTCTTTCTTTCTCTCTCTC	GTTATCTCTTGGTGCCTGCTTG	Huang et al.(2016)
327	AGGS2555	CGTCTCGCTGTCGTCTCTAAAC	CTCTAACGGTTGACTTCGACAA	Huang et al.(2016)
328	AGGS2556	TTTCCAGTTGAGTTCACCATGT	CCACCACACACTCTCTTCACTC	Huang et al.(2016)
329	AGGS2564	CCCTTTCTTTCTTTCTCTCTCTC	CTGCCTGGTTTGGGAGTAAA	Huang et al.(2016)
330	AGGS2567	GCCTTCCTCCATTCTTGAGTTA	CCGACTCCTCTCTTCTTCTTCA	Huang et al.(2016)
331	AGGS2572	GAAGAAAGAAGCGAACCAGAGA	AAACACTTTGGGAGGTGTGG	Huang et al.(2016)
332	AGGS2576	AGACTCATCACTTGATCGTTGC	GAGTCATTCATTGTGTGTTTGC	Huang et al.(2016)
333	AGGS2580	CGTTCTGTTCATCCCATCAATA	TTCACCGCTACTGAAGAAGAGA	Huang et al.(2016)
334	AGGS2701	GGGTGGGTTACCAACATTCTAA	CGAAATAGCGGTAATCCACATT	Huang et al.(2016)
335	AGGS2728	GACGGAAACTCTGACAAAGTCC	GTCGGCTTCTTATCACACTCCT	Huang et al.(2016)
336	AGGS2746	TCCTAGGACCAAGTAAGTTGTGG	AACGGGCATAATCTTCATCATC	Huang et al.(2016)
337	AGGS700	ACACACCGTAAGTGTCCTTCCT	TTAGGAACTCCAACGAATCCTC	Huang et al.(2016)
338	AGGS734	AGGAAGACGTTGAAGAAGATGC	TCTCAACCAAAGAGATCATGGA	Huang et al.(2016)
339	AGGS750	CGCCATCCTCTTCATGTAAGTT	TACAAGAAGCTACGACGACGAC	Huang et al.(2016)
340	Ah26	GAAAATGATGCCATAAAGCGTA	AGTGTAACACCCCGTTAGCC	Gimenes et al. (2007)
341	Ah426	TGGAATCTATTGCTCATCGGCTCTG	CTCACCCATCATCATCGTCACATT	Hopkins et al. (1999)
342	AHBGSI1008H04	TGCTCTCTGTGGGTTTCA	GTCGCCATTTGTGGAAAA	Moretzsohn et al. (2009)
343	AHGS0108	GGTGAGGGAAAGAATCCACA	ACAAGGGTGACTTTGTTGGC	Shirasawa et al. (2012)
344	AHGS0147	TAACAGCCGGATCAAACTCC	ACCACCACCTGCAATCACTT	Shirasawa et al. (2012)
345	AHGS0153	CTCCATCGTGTTTTGCTCCT	GCACTTGCAACGCTGTTCTA	Shirasawa et al. (2012)
346	AHGS0274	TTGCTGAGAACATCACTGCC	ATAGCGACGGCGACTAAGTG	Shirasawa et al. (2012)
347	AHGS0288	CAGTTCTGAGCAAGCACTCG	ATTAGAACCCCTCACCCCAC	Shirasawa et al. (2012)
348	AHGS0300	AAGAAGCATGGAAATGGTGG	CAATCAAATTGGGGAAATGG	Shirasawa et al. (2012)
349	AHGS0344	TCACTGAGATGCAGAATGCAC	CGTTGAGGGTTGTTCCACTT	Shirasawa et al. (2012)
350	AHGS0346	TTATGCCTACCACCCCACTC	TTGGGAGAAAATGATGGAGC	Shirasawa et al. (2012)
351	AHGS0390	CATCATCCAATCACAATCCA	GTGGGGGAAGATCTACGACA	Shirasawa et al. (2012)
352	AHGS0400	GGGCAGAGATTCATGGAGAG	CTTTCGAAGGTCTGCTCGTC	Shirasawa et al. (2012)
353	AHGS0422	TCCTAATTGGCCCTTCTCCT	AAAGCCTAAGAAGAATCGAATCAA	Shirasawa et al. (2012)
354	AHGS0429	AGCACACGTGCATAGGTGAG	TGGGTAGCTATGCATGATTTT	Shirasawa et al. (2012)
355	AHGS0729	TGGTTGTTCTAACCCTTCGG	TCACTATCCCATCCCTGCTC	Shirasawa et al. (2012)
356	AHGS1098	CTGTTGACGCTGTGAAATGG	TTACCCCTTTCCTTTTCCTGA	Shirasawa et al. (2012)
357	AHGS1126	GGACCGACATTTTCCTCGTA	TCCCAACGAAAAAGAACCAC	Shirasawa et al. (2012)
358	AHGS1130	AGGATCTCTGCTCAAATGCC	TGACAGCAACATGATACGCA	Shirasawa et al. (2012)
359	AHGS1176	GCTGATCCAAGCCCAAATTA	AGCTTGCTTTGATTAGGGTGA	Shirasawa et al. (2012)
360	AHGS1188	TAAGAGAATGAGAAGCGGGG	TTTGCCTTCACTGGAAGCTC	Shirasawa et al. (2012)
361	AHGS1189	TCTCACCATAACAGTCCCCC	CTGCCAGCTAGGACAGATCA	Shirasawa et al. (2012)
362	AHGS1203	CTCATGCAACGACGTAGGAA	CACTACCATTGTGGATAACATTATTT	Shirasawa et al. (2012)
363	AHGS1208	TGTTGATGAACGAAATGGGA	TCCAGAGCAACTGGACAATG	Shirasawa et al. (2012)
364	AHGS1228	CACTTTTAAGGCGTGCCAAT	TGTCAGGGGAAGCTTATGTCA	Shirasawa et al. (2012)
365	AHGS1232	ATCCTAACTCCCCTAGCCCA	GATTCTGCTTTCCCCTTTCC	Shirasawa et al. (2012)
366	AHGS1241	GCTAAGCTAAATTACCCATTTTGTG	GTTTGAGCTTGTGCAGTGGA	Shirasawa et al. (2012)
367	AHGS1245	CGTGATTAGCGTAACTGCCA	TCTTAGCTGCGAAATCCACC	Shirasawa et al. (2012)
368	AHGS1246	AAATGCCATTCACACTGCAA	TCACTTCTCTTCCCACCACC	Shirasawa et al. (2012)
369	AHGS1251	GGATTCGGTGAAACGACACT	GATGCCCTTTCTTCATCCAA	Shirasawa et al. (2012)
370	AHGS1261	GCAGAGGTAGCAGGGATGAG	CCCCTCTCAACGTCTCTCAA	Shirasawa et al. (2012)
371	AHGS1266	TCGGATATTACGACGACTCTGA	TGAGAACCCTTTTGAGGACG	Shirasawa et al. (2012)
372	AHGS1267	TGCAATATAGTCGGCTGCAC	TCTGGTGTGCTTCAAAAGGA	Shirasawa et al. (2012)
373	AHGS1273	ACTGGAAATACCCCTGACCC	TGCCGATCCATTTTCTTCTC	Shirasawa et al. (2012)
374	AHGS1275	GAGTGAGCTCGGAGGAACAC	ATCACGAACTGCTCCTGCTT	Shirasawa et al. (2012)
375	AHGS1278	GGAGCAGAATTCAGTTCATTTACA	ACTGGAGCCTATTCTTCGCA	Shirasawa et al. (2012)
376	AHGS1283	TGAACACACACGCACTAGCA	TGACAACTTCTGAAGCGATGA	Shirasawa et al. (2012)
377	AHGS1294	CATCCATTCATTCACATGGC	TCCTAACATGGAGTTCATAAACCA	Shirasawa et al. (2012)
378	AHGS1296	GAGGTATGGCGTCGTTTGAT	GTGTTGCAAACACCTCCCTT	Shirasawa et al. (2012)
379	AHGS1311	CACTTGAAGCACCAAATTGAGA	TGGGTGCCATTGTTTCATTA	Shirasawa et al. (2012)
380	AHGS1319	CAAACCATGTCAGCATCTCG	GGTCTCGAACCTCCAATGAA	Shirasawa et al. (2012)
381	AHGS1333	ATGACTTACCCCCATTTCCC	CGAAGAGGATGACGAGATCA	Shirasawa et al. (2012)
382	AHGS1338	ACTGTCTCAACCCCATCCTC	TCATCGTCACTACCAGCACC	Shirasawa et al. (2012)
383	AHGS1340	TACGCTTGCCAACTTCACAC	AACGGTTGCTGCAAAGAACT	Shirasawa et al. (2012)
384	AHGS1369	TCAAACCGTGAACCCTTTTC	ATGGAGTCCACGCAGTCTTT	Shirasawa et al. (2012)
385	AHGS1393	TGACTCGCTAACTCAGCAGC	CGAACTCGAAAGATCACGGT	Shirasawa et al. (2012)
386	AHGS1395	TCCGGCGACATAGGAAATAG	TAAACTCAAATCGCGAACCC	Shirasawa et al. (2012)
387	AHGS1419	TCTCCATGGTGATTGAACGA	TGCAAGCTGTCATTAGGCTC	Shirasawa et al. (2012)
388	AHGS1426	ACCACACCGCAAGAAAGAAG	CGTTGAGATTGTTGTGTCCG	Shirasawa et al. (2012)
389	AHGS1434	CTGGTTAGATTCTCCGGCAC	CAGCTCAATCCTACGCATCA	Shirasawa et al. (2012)
390	AHGS1440	ACGTTGGGGACAACTTTGAG	TCCTGGGAGAAGTAGAGCCA	Shirasawa et al. (2012)
391	AHGS1446	CAGGAGAGAGAGAAAAGAGAGGAA	GGCGGTAAATTCGACGATAA	Shirasawa et al. (2012)
392	AHGS1457	GAAGGAGGGGGAAAGAGAGA	CGGAAGAAGAAGCAACTTGG	Shirasawa et al. (2012)
393	AHGS1459	TTACCGTGAGCCCTAACCTG	TCGTCTTTCGGTTCCGATTA	Shirasawa et al. (2012)
394	AHGS1462	TTGCACTGCACGACTCTTTC	GAAGCACCTTTTATGGCACC	Shirasawa et al. (2012)
395	AHGS1465	GGTTGGCGATGAAGAGAGAG	CCTCAATGCCCTCTCCAATA	Shirasawa et al. (2012)
396	AHGS1466	CAACCAACTACCCTTTTCCG	AGGCATGAGGACAATGCTAA	Shirasawa et al. (2012)
397	AHGS1470	GACACCGCTGGACAAGAAAG	ATCAAAGCAACAACGGGAAC	Shirasawa et al. (2012)
398	AHGS1473	CCCTAACCCTAATTCCCATCA	ACCGATCTCCCTTACCGATT	Shirasawa et al. (2012)
399	AHGS1475	TACTCGCCGCTCTCTTTGAT	ACAAGATCGGTGGCAAAAAC	Shirasawa et al. (2012)
400	AHGS1489	CGATAATTGCCTAGGAAGTAGAGA	AACTTCCCCGAACTTCTCGT	Shirasawa et al. (2012)
401	AHGS1497	TCTTCCTAAGAAGGCAAGAGC	TGGGGAAGAATAAACCATGAA	Shirasawa et al. (2012)
402	AHGS1507	TATTTGTTTCTGGTTCCGCC	TCTGTTAGAGAAGTCAAGTCTGTTG	Shirasawa et al. (2012)
403	AHGS1524	GTGACGGAAGAGAGTAGCGG	GCAGTGATTGTCTCTGGCAA	Shirasawa et al. (2012)
404	AHGS1530	CAAGTGAGAGAAAGGGAAAGAGA	AGGTAATACACCAGTGCGCC	Shirasawa et al. (2012)
405	AHGS1532	CTGGTGTGAGCTCGAAGATG	AAACCAAGCCCAATGTCAAC	Shirasawa et al. (2012)
406	AHGS1543	ACGTCAGGTTCACAACGACA	ATTTTTCTCCGAGTCAGCCA	Shirasawa et al. (2012)
407	AHGS1552	CGGTGACTCATTCCACACAC	TGCTTCTTTCTCGTCGTCAA	Shirasawa et al. (2012)
408	AHGS1561	GGCTCCCATTCATTCTCAAA	TCGTTTAACCTCCCTTGTGG	Shirasawa et al. (2012)
409	AHGS1564	CTCTCTGCCATTGCATGTGT	AACTGCTTTTAAAATCTCCCCC	Shirasawa et al. (2012)
410	AHGS1574	TTGCTGGGCAGAAGAGAGAT	CTCCACCACCGTCTTCTTTC	Shirasawa et al. (2012)
411	AHGS1579	GCTGAGCTGAGCCAGAAACT	TTTCTGGAATCGCATCTCCT	Shirasawa et al. (2012)
412	AHGS1595	CCTTCACCCTTTGTTTCAGC	ATGCACCAACAAATCCAACA	Shirasawa et al. (2012)
413	AHGS1602	ATCACTCACGTCCGGGTAAG	TAGCTTCGCAGGTCGAGTTT	Shirasawa et al. (2012)
414	AHGS1617	CACCCTCAACTCCTTCTCCA	GAGCTTCTTCATCTCCGCAC	Shirasawa et al. (2012)
415	AHGS1624	AGCTTGCTTTGATTAGGGTGA	GCTGAAGACTTCCAAAGCCA	Shirasawa et al. (2012)
416	AHGS1626	GAAGGTCAAACTTACGGGCA	CAGAGGGGTTGCCAAAGATA	Shirasawa et al. (2012)
417	AHGS1630	GATTAGAATTGCGCACCCTC	TTGGTGGTGTTGACACTGGT	Shirasawa et al. (2012)
418	AHGS1666	ATGCTGCAGGATTGATGACA	TTGACAAAAATGACCATCCG	Shirasawa et al. (2012)
419	AHGS1668	TCCCTCCATCTCCTTTGATG	TTCTACTCGGATTTGGGGTG	Shirasawa et al. (2012)
420	AHGS1669	CTCCTTCTCTCCCCATCACA	CATTCATTGTGTGTTTGCCC	Shirasawa et al. (2012)
421	AHGS1670	GTCGATTGTCGGTTTGGTTC	GTCTCTGGAAGAGCCGTGAA	Shirasawa et al. (2012)
422	AHGS1672	CGCCCCTTCTTTTCCTAAAT	GGCAGAGAAGAGGAAGCAGA	Shirasawa et al. (2012)
423	AHGS1674	GACACAATGGATTCAACCCC	CCCTTTCCCTCTCTGCTTTC	Shirasawa et al. (2012)
424	AHGS1682	CCCCTCTCCCTTATTTCTGC	ATCTCAATGGAGGCAACGAC	Shirasawa et al. (2012)
425	AHGS1683	AGTTGGCAACAACTTGGGAG	GCACGGATTCAGTGTTTCAA	Shirasawa et al. (2012)
426	AHGS1687	TTCAGTTTCCTTCCACCACC	TATCACAGGAACTGGGAGGC	Shirasawa et al. (2012)
427	AHGS1692	CCAAAACAAAGCAAAGGGAA	ATCCCAACGAGACCACTCAG	Shirasawa et al. (2012)
428	AHGS1696	TCCTTGTCCTTTGCATACCC	ATATTTCTGCTTCGGCGCTA	Shirasawa et al. (2012)
429	AHGS1699	TGGAAAACCGCTTCTCTTTC	CAACACCCTCACTCCTCCAT	Shirasawa et al. (2012)
430	AHGS1703	TCTACCGTCGACACTGCTTG	TCAACATAACAAAACCAGTTCAAA	Shirasawa et al. (2012)
431	AHGS1710	CAGCAGCATGGCAACAGTAG	CGGAAGTCATTGCTAGAGCC	Shirasawa et al. (2012)
432	AHGS1750	ATTGAAGAACTCACGGCGAC	CTGTTCTCACCGTAAAGCCC	Shirasawa et al. (2012)
433	AHGS1755	GAGGAAGAACTGGGCATGAA	CATCAGCCTAAGCCCACATA	Shirasawa et al. (2012)
434	AHGS1770	TGGAGGTTTCGTGTTTTCCT	AAGCTGAGATTGGGATAAGAAAG	Shirasawa et al. (2012)
435	AHGS1805	ACCAATATTGAGCCAAACGG	AGCCAAGGATTTGCATGTTC	Shirasawa et al. (2012)
436	AHGS1806	GCAAAATTTTTCTTCCCATTGA	TCTATCCTGACCACGAAGCC	Shirasawa et al. (2012)
437	AHGS1818	TCGTGCGACAGAGAAGTCAC	CCAACAGAAAATTCATTCGC	Shirasawa et al. (2012)
438	AHGS1829	CCTTTCCCACATATCCCTCA	GATCTCGTTCTTCTCGGCAC	Shirasawa et al. (2012)
439	AHGS1845	CTCCAACTCGCCTTCAACTC	GACTCCCAAATTGTTGACCG	Shirasawa et al. (2012)
440	AHGS1846	CCCACCTAGCAGAAACCAAA	TCAGTCCCATTCAAGGTTCC	Shirasawa et al. (2012)
441	AHGS1850	TTGCATACAAACCTTGCAGC	TTGACGTTAATCACATGCCC	Shirasawa et al. (2012)
442	AHGS1853	TTTTAGATCCATTTGGTTTCTCTTT	GGACCAAAAATCTCTGAGCG	Shirasawa et al. (2012)
443	AHGS1903	CCAGGTTCACACATTCATCC	TCTGTGAGCTTGCCTCAATG	Shirasawa et al. (2012)
444	AHGS1910	CCCCTTCCCTAAAACGTCAT	TGGCACAACAAGGAGAGATG	Shirasawa et al. (2012)
445	AHGS1913	CCATCATCCGCTTTTTCACT	GCAACGAAAGGCTATGAATGA	Shirasawa et al. (2012)
446	AHGS1928	TAAACGTGTTGGCACGAAAA	ACTCCGCATGCTGTGATTAG	Shirasawa et al. (2012)
447	AHGS1937	GGATAGAGCAAAGCAGTGGC	CCGATTTCAGAGTCCCCATA	Shirasawa et al. (2012)
448	AHGS1940	AACTCCGCGCCTATGTTCTA	GGGAGAGGATGATGGTGGTA	Shirasawa et al. (2012)
449	AHGS1954	AATTTTTATGGGGGCTACGG	ACATGCCTTCCCCACCTAAT	Shirasawa et al. (2012)
450	AHGS1974	CCTTTGTAAAACTCGACACCG	AGAGACTAGGACTGGGATGGG	Shirasawa et al. (2012)
451	AHGS1980	TTTCCATCGGATTTTTCGTC	GAGGTGGCAACGGTGATAGT	Shirasawa et al. (2012)
452	AHGS1987	CATCGATGAGGGGTGTTGTA	AATGCAAAATGGTGCTTGTTT	Shirasawa et al. (2012)
453	AHGS2005	AATTTGATTGGGTCTTCCCC	TGAAAAACTGGCTCGCTCTT	Shirasawa et al. (2012)
454	AHGS2027	CGAGGAAAAGAAAGGGTAGG	TTTTCTTCTTCCGGGGTTTT	Shirasawa et al. (2012)
455	AHGS2073	GAGTTCAAACCCCAATCGAG	TGTTGAAAATATTGGGTATTGGG	Shirasawa et al. (2012)
456	AHGS2130	GCAGAGAGTTGGGAAGAGGA	CCGATTCAAGCCCGTTAGTA	Shirasawa et al. (2012)
457	AHGS2141	AAACAGCGACAGTGACATGC	AATTTCAATCGCGAAACCAC	Shirasawa et al. (2012)
458	AHGS2153	AAAAGGCACCTGGAAAAGGT	CGCCATTTCTTGAGTTTGGT	Shirasawa et al. (2012)
459	AHGS2159	ACTACGCATTGGGAGTGGTG	AACAGCCGCCACTACTCTGT	Shirasawa et al. (2012)
460	AHGS2191	TCTTCTCCATGCTCACATGC	ACCACAGCATAGATCTGCCC	Shirasawa et al. (2012)
461	AHGS2195	CAGCAGCAGGAGTAGGCTTC	CAAAACCCTGCCTTGAAAAA	Shirasawa et al. (2012)
462	AHGS2241	CACATGGAAATGCAAATGGA	AGCGTGTCGTGCTTTCTTCT	Shirasawa et al. (2012)
463	AHGS2319	GTGGTGAGAAGAAGAAGCGG	CAACGGTAACTGTGCCGTAA	Shirasawa et al. (2012)
464	AHGS2344	CTATCTCAACCCGCGAAGTC	GAGAGGCATCTCAATAGGCG	Shirasawa et al. (2012)
465	AHGS2413	TTCTTCTCTCGCCCTCGTTA	CCGTATCGTTGTTTTCTTTGAA	Shirasawa et al. (2012)
466	AHGS2429	GGGATTAAGGAAGGAGCAGG	TTGCAAAGGCAATTGCTAAC	Shirasawa et al. (2012)
467	AHGS2466	TTGGATTGGAATGCTGACAA	GAAAGGGATTGCCTCTCAAG	Shirasawa et al. (2012)
468	AHGS2509	GTTAATCCCGCCTACGTTCA	CACATTCCCTTAAGATGTCGC	Shirasawa et al. (2012)
469	AHGS2534	AAGCTTGTTGCTTCCATTCC	TCTTTCCCGATTGATTTTGC	Shirasawa et al. (2012)
470	AHGS2539	CGAAACCAAGTATGGTTCCTTC	TAAGGCAACACAAGAACCCC	Shirasawa et al. (2012)
471	AHGS2543	CGTCTACCAGGGCATCAATA	TCGGCTTCATAAGGGAATTG	Shirasawa et al. (2012)
472	AHGS2568	GGGTGTGGAAATCTGCTGTT	TTGACCCAAGGGCAAATAAG	Shirasawa et al. (2012)
473	AHGS2579	ATTCTGTGAAAAACGGGGTG	GTGTAAACCGACACGTGAGC	Shirasawa et al. (2012)
474	AHGS2602	GGATTCTCCCAACAAAGCAA	GCACATCGAGTTTCTCACCA	Shirasawa et al. (2012)
475	AHGS2644	GCTAGGGCACGGATATTTGA	TTTTACCTACATTGGGTAGGGC	Shirasawa et al. (2012)
476	AHGS2754	AACAACTTGCCTCAACCCAC	AACGCGAGGTTTTTGTTTTG	Shirasawa et al. (2012)
477	AHGS2787	AGTCCCCAATCATCAACAGC	ACCCCTCCATTTCGTCTTCT	Shirasawa et al. (2012)
478	AHGS2795	CAAACGACTCGTCAATCGAA	CAAAGTTGGGTCAACGGATT	Shirasawa et al. (2012)
479	AHGS3627	AGCTCGGCACACTTTCACTT	CAATCGGAATACCGGAGAGA	Shirasawa et al. (2012)
480	AHGS3715	CACCCAGTCAAAATCTTCAACA	CTTGTCAAACTCTGTGACTTAGCA	Shirasawa et al. (2012)
481	AhM022	TGCATGCACAAGGATATGAA	GCTACATCCAAAGCCATCGT	Naito et al. (2008)
482	AhM062	CTCAAGCCCATGAAGACTCC	GATGAAATGAGCAGGTGCAA	Naito et al. (2008)
483	AhM082	GGTCACTCTCTCTCGCAAGC	GAGCAACAGTGAAACGACGA	Naito et al. (2008)
484	AHS0487	TAAGCAACCGGAGAAGCCTA	CACATCCCAATTGGAACCAC	Koilkonda et al. (2012)
485	AhTE0005	ACAGTACGAACGGTCCCAAG	TGGTGCATGTTGTTGTTGTG	Shirasawa et al. (2012)
486	AhTE0021	AGTCCCAAGTGGACACCAAG	TTAGACCAATTCATGTAAGGTCAC	Shirasawa et al. (2012)
487	AhTE0107	CACTCGGAAAACCAAACTCC	CAAGAAGCCTACAAAAATGGTG	Shirasawa et al. (2012)
488	AhTE0119	AAGCTAGCGATGGCGATAAC	TTTATGCCCGCAAACTTTTT	Shirasawa et al. (2012)
489	AhTE0129	GCATGCAATCGAAAGATGAC	TGGAAGCAATAAGGACTTCG	Shirasawa et al. (2012)
490	AhTE0148	GAATCCAGAGCTGCCATTGT	ATTTTTGCCTCTCAGCCTCA	Shirasawa et al. (2012)
491	AhTE0162	CTTGCGATCAATGAGGTTATCA	CCACCTTCCAAATTCATATTGC	Shirasawa et al. (2012)
492	AhTE0164	AACCACCACCATTCTTTTAAGG	TCGTCTCCTCTAAGGTTTGCTT	Shirasawa et al. (2012)
493	AhTE0191	ACATGATGTTTCTGCCTTCCTT	CAAGTACAGTGGTGGTCTTCCA	Shirasawa et al. (2012)
494	AhTE0211	TTTACCAAACATTTCCGTATTT	CTTTTTGGTGGCTACTCCAATG	Shirasawa et al. (2012)
495	AhTE0212	TGGTAGCCTGAAAATGAGGTTT	GCATTGTGCCGATCAGTTAATA	Shirasawa et al. (2012)
496	AhTE0233	CAGCATATTGGCTGATCAACTT	CTGATGCCATATGTGTGAAGGT	Shirasawa et al. (2012)
497	AhTE0237	AAAAATAGTGATGAGCTTGATTGA	AATAAAAACCCCAAAGCCACATA	Shirasawa et al. (2012)
498	AhTE0251	GCGTCGTCTTCAATTAGGTTACT	AAAGATCAACAAAGAGCAATGAAA	Shirasawa et al. (2012)
499	AhTE0261	ATATAACAAACTCCCCTCCTCCA	TCACCACAAAACAACTCAAAGAA	Shirasawa et al. (2012)
500	AhTE0278	CTTTTCTTTTGTAATGAATCTGTTTTT	GCAATGCTAATATGCTAAATCGTT	Shirasawa et al. (2012)
501	AhTE0283	TCGGACACTTCATTATTTTCGAC	TGTGTTTGTGGTTACGTCTGTTC	Shirasawa et al. (2012)
502	AhTE0296	ACTTCAAATCTGACGCACCTACT	CAATTCATGTTCTAGCAAGGGTTA	Shirasawa et al. (2012)
503	AhTE0303	AAGATGCATACCTTTGGTTTTCT	CTGCACTTAAGCCAACTTCTCAT	Shirasawa et al. (2012)
504	AhTE0319	ATTCGAAAACCCAAAATTTCATT	AAAGTTGGTGTGTCATTCTGAAAA	Shirasawa et al. (2012)
505	AhTE0335	GACAAAGGTAGAGGTTAATCCCA	CCTAACATTGGGTTGGAGGA	Shirasawa et al. (2012)
506	AhTE0359	ATCGTTGCTTGTTAGCACGG	AAAAGCGCAAAGAAATGGGT	Shirasawa et al. (2012)
507	AhTE0381	TGCTTTTCCGGAGTCACAAT	TGCATGTAGCAGAAAGCCAG	Shirasawa et al. (2012)
508	AhTE0416	GAGTTACATCGGTATTGAATATGTGA	CTCCGTGATTGAGGCGTTA	Shirasawa et al. (2012)
509	AhTE0422	TGGCGTAATCTTTTAAGAACCAA	AGAATTAATGTCATCAAACGAATG	Shirasawa et al. (2012)
510	AhTE0426	CAACCCATGATTTGTGAATTAAG	TGACTACAATGTTTGGTCATTTTG	Shirasawa et al. (2012)
511	AhTE0446	GTGCCACGAGGTACACGATA	AGACACACACCACACGCATT	Shirasawa et al. (2012)
512	AhTE0470	AACTGTTGGATGCAGTGTGC	CCCCACTCCCATTATTCCTT	Shirasawa et al. (2012)
513	AhTE0477	GGTGGTGGCCATTTCTCTT	TTTGCCCATTTTTGGTTCTG	Shirasawa et al. (2012)
514	AhTE0478	TGAAGCAGCCACACCATACT	GACGGTTGACTAAAAATGTTGG	Shirasawa et al. (2012)
515	AhTE0489	TGACTACAATGTTTGGTCATTTTG	GAACCACCCATGATTTGTGA	Shirasawa et al. (2012)
516	AhTE0523	AAAATTGAGCGGTATTAGACATCA	GTGAGCACCTATCATCCACAAATA	Shirasawa et al. (2012)
517	AhTE0524	GTATGGGCCACTAATAAGCTATGG	GGAATTCGGATGCTCAAAGTATAA	Shirasawa et al. (2012)
518	AhTE0532	AGGCAGTCCAAGCAAAGTGT	TGTCAAATTCATTCAAAGGGG	Shirasawa et al. (2012)
519	AhTE0536	ATTTGGGGTTTGATGACAGG	TCACACATGGACATCTTGCTT	Shirasawa et al. (2012)
520	AhTE0540	CCACTAGACTGAAGGTTGGTTG	AGTTCGATGGTAGTGACCCG	Shirasawa et al. (2012)
521	AhTE0553	CATGCATGGACCTTACCTTG	ACAGGAGGAGAAGCAGCCTT	Shirasawa et al. (2012)
522	AhTE0565	TATGGATTGAGGCCATGGAT	TGTGCCATCCTAAAACACTCA	Shirasawa et al. (2012)
523	AhTE0577	GAGTTGGCTCTGTGATTTGTGA	GCAAGGTGTATTAAATGAAACCAA	Shirasawa et al. (2012)
524	AhTE0586	CATTGTCTCGTTCGCGTTTA	GAACGTGGGGAAAGTCAAAA	Shirasawa et al. (2012)
525	AhTE0635	GAAGTGGGGTAGGGAACCAT	CACAAACAACATAACTACCTTTCTTTT	Shirasawa et al. (2012)
526	AhTE0639	GCTTTTCATAGAAAACATTGAACCT	CGCGGATTTAATTTGTTTGTT	Shirasawa et al. (2012)
527	AhTE0654	TGTTTTTATGGCTTGATCCCA	TTACTTGCGTGCCACCATTA	Shirasawa et al. (2012)
528	AhTE0658	TGTTTTGGATGGTCACCTCA	AAAGACCCTAAAGCGAAGGC	Shirasawa et al. (2012)
529	AhTE0659	AGTGGGATTGGAGCATTTTG	CTATTTCGGATTGAAAAATTATAACA	Shirasawa et al. (2012)
530	AhTE0678	CATTTTCTTTTTCTTTATGACCG	AGGGAGCATACCCACATACA	Shirasawa et al. (2012)
531	AhTE0690	AAATTTTTGAAATGGGAGAAGC	TTGTAACACATCAAAATCAAACCA	Shirasawa et al. (2012)
532	AhTE0696	CTTTGTTTGTTTAGCCACACTTT	CGGTATTTGCCGAATGCTTA	Shirasawa et al. (2012)
533	AhTE0706	GCCCTACAATCTATCATCCAATG	TGAGGACTTTGATGTTGGCA	Shirasawa et al. (2012)
534	AhTE0707	TGTGGCTAAACAAACAAAGTACA	TCCATGCTTGGTTCTGTGTC	Shirasawa et al. (2012)
535	AhTE0709	GCCACTCCAACCGAATAAGA	TGTTTTTGGCATCTTCATGG	Shirasawa et al. (2012)
536	AhTE0711	CACTGAAGGGATGCAGTGAA	TGTGACATTGGAAAAAGGCA	Shirasawa et al. (2012)
537	AhTE0718	TTCCCATGCCAATAATGGTT	TGATTTGGCCACACTTCAAA	Shirasawa et al. (2012)
538	AhTE0725	TCCATCATCCAATGGTCAAA	CCTGCCCACCACTGACTACT	Shirasawa et al. (2012)
539	AhTE0726	ACCTTTCACATCCACAAGCC	TCCATCATCCAAAGGTCAAA	Shirasawa et al. (2012)
540	AhTE0756	GCCCGAGTTTCTGTTTTCAA	GCAACACATCAAAATCAAACCA	Shirasawa et al. (2012)
541	AhTE0761	GCAACACATCAAAATCAAACCA	AAGGAACTTCAAGTAAGACCCTTTC	Shirasawa et al. (2012)
542	AhTE0771	TGAAGTGTGGCCAAATCAAT	GCTCGAAGATGGAAAATCAGA	Shirasawa et al. (2012)
543	AhTE0775	ACACTCACACACATGGTTCCT	TCCATCATCCAAAGGTCAAA	Shirasawa et al. (2012)
544	AhTE0777	CCATTCAATCCATCATCCAA	TTCATGTTTCCATGTTCCCC	Shirasawa et al. (2012)
545	AhTE0790	CAAACAAAAACTAAAGAAAAGGACAA	GGAGTGTGGCCAAATCAATAA	Shirasawa et al. (2012)
546	AhTE0791	GCTGACATAGCATAAAAATCTAGGA	TGCCATCTTCATTGTAGTATCCA	Shirasawa et al. (2012)
547	AhTE0794	TGATTTGGCCACACTTCAAA	CAAACCCGCCATTATCAATC	Shirasawa et al. (2012)
548	AhTE0795	ATCAAGCCCTACAATCTATCATCC	ACGTTGCACGGAGCTTCTAC	Shirasawa et al. (2012)
549	AhTE0796	TGTTGTTTTTGTTTAAAGTGTGGC	AGATGTCCACTTTCGTGCAA	Shirasawa et al. (2012)
550	AhTE0797	ACCCCTTCATACTGTGCCTG	TGTGGCCAAATTAATAAATCACA	Shirasawa et al. (2012)
551	AhTE0800	TGAAGTGTGGCCAAATCAAT	TCCTCTACCTTTCACTTCTTATCCA	Shirasawa et al. (2012)
552	AhTE0806	TCCATCATCCAAAGGTCAAA	TAAGAATCTGTCGCTTGCCC	Shirasawa et al. (2012)
553	AhTE0808	TCAAATCAAATCAAGCCCTACA	TTTCTAGCCGCCATATGTGA	Shirasawa et al. (2012)
554	AhTE0810	GGTCCTTTGAGTTGCCAAAA	CATCCAATGGTCAAAATGATG	Shirasawa et al. (2012)
555	AhTE0813	TCATCCAATGGTCAAAATGA	TGAAGGGTTATGAACTGGACAA	Shirasawa et al. (2012)
556	AhTE0815	TTGTAACACATCAAAATCAAACCA	AAAAATATACTTTACCCCCTCTTTTT	Shirasawa et al. (2012)
557	AhTE0818	TGTCATGGATTAAGATTATGACTAAAC	GCAACACATCAAAATCAAACCA	Shirasawa et al. (2012)
558	AhTE0820	TTTTGGTTGAACCGATGAAA	TTTATTGATTTGGCCACACTTT	Shirasawa et al. (2012)
559	AhTE0824	TTGGCCACACTTCAAATAAAAA	CAGCCTCTTGAGTCAGGAATG	Shirasawa et al. (2012)
560	AhTE0825	CCGACAAATTTTTAGCGGTC	TGTGGCCAAATTAATAAATCACA	Shirasawa et al. (2012)
561	AhTE0839	GCATGAGACAGGGGCACT	TGAAGTGTGGCCAAATCAAT	Shirasawa et al. (2012)
562	AhTE0852	GAATGAAGAACCAACCAATGC	CACTCCATCATCTAAGGGTCAA	Shirasawa et al. (2012)
563	AhTE0882	TCTAACCCTACAATTTATCATCCAA	TCGTTGGAAGCTGCAGTTAAT	Shirasawa et al. (2012)
564	AhTE0887	CCCTACACTCCATCATCTAAAGGT	GGGGAGACTATGCCATTTGA	Shirasawa et al. (2012)
565	AhTE0888	AACAAGCGCCAAGTACAACC	GCAACACATCAAAATCAAACCA	Shirasawa et al. (2012)
566	AhTE0893	CCATGAAGGAGAAGACGAGC	TCCATCATCCAAAGGTCAAA	Shirasawa et al. (2012)
567	AhTE0903	TCGTTGGAAGCTGCAGTTAAT	TCTAACCCTACAATTTATCATCCAA	Shirasawa et al. (2012)
568	AhTE0906	TTGGCCAAATTTTAAATAAAAACAA	GGTAATTTATTCGAGACTGCAATG	Shirasawa et al. (2012)
569	AhTE0908	TGAAGTGTGGCCAAATCAAT	TCCACCCAATCTTTATAGGTTTTT	Shirasawa et al. (2012)
570	AhTE0913	GGTAAAAGCTAAGACAGGCTCAA	TGAAGTGTGGCCAAATCAAT	Shirasawa et al. (2012)
571	AhTE0914	CCCTACACTCCATCATCTAAAGG	GGCTATTGCACGTTGCTTTT	Shirasawa et al. (2012)
572	AhTE0918	TCAAAACAAAATTTCACGAGAG	TGTGAAAATATATCACTTTGACCATT	Shirasawa et al. (2012)
573	AhTE0922	TGAAGTGTGGCCAAATCAAT	CCAAACAGAGCTCCATCACA	Shirasawa et al. (2012)
574	AhTE0923	TCAAAATCTAACCCTTCAATTCATC	CTCCCAACCAATGTGTGCTA	Shirasawa et al. (2012)
575	AhTE0936	GGAAGTAGCTTTTATGCTTTTGTCA	CATCATTTTGACCATTGGATG	Shirasawa et al. (2012)
576	AhTE0940	GCAACACATCAAAATCAAACCA	CCGCATCATCTTAGAACGAA	Shirasawa et al. (2012)
577	AhTE0945	TGTGGAGGATTCAGTTCTGC	GCAACTACTCCTATGAAGATGCC	Shirasawa et al. (2012)
578	AhTE0959	GCATCCTCTTCTGCATTCCT	GGCATCTTCATGGGAGTAGC	Shirasawa et al. (2012)
579	AhTE0985	CAGAATTTTCCAGAGGCTCG	TCCATCATCCAAAGGTCAAA	Shirasawa et al. (2012)
580	AhTE0986	CGGCCGAAGTATCTTAGTTGA	CAATCTATCATCCAATGGTCAAAA	Shirasawa et al. (2012)
581	AhTE0994	GCCTAGAGGCAAAACTCTTGAA	TGGCTAAATAAATAAACCACACTTTT	Shirasawa et al. (2012)
582	AhTE1009	TCCTTTTATATGAACTAAGGCGATT	TGGGAGTACCCACCATTTTT	Shirasawa et al. (2012)
583	AhTE1016	CAGCCTTTTACTTTGTTAGCCA	TGATTTGGCCACACTTCAAA	Shirasawa et al. (2012)
584	AHGA164448	TGACAAATGACTGAAACCAACA	TGTCACGAAAAATATTGTGGCT	Zhou et al. (2016)
585	AHGA375182	GATACCTGAAATTTGAATTAGTTAGGA	AAACGCATAACTATGAAAACTGG	Zhou et al. (2016)
586	AHGA171408	TTGCCAAAATTTAGGACTTCAAA	TCCTGTCTCTGTAAACAAACGC	Zhou et al. (2016)
587	AHGA284837	CCGCTAAAAGTTTGTCGCTAA	TTGCACAGGCATTGACTCTC	Zhou et al. (2016)
588	AHGA329002	TTTTTAAGAGCATAAAACAAGAAGGA	TGTCACGATTAAAAAGTTTCGG	Zhou et al. (2016)
589	AHGA367823	TCACGATCCCTTCTCCTTCA	AGGGGGAGTCAAAGGAAAGA	Zhou et al. (2016)
590	AHGA374228	GAAGGGAGCATTTCGAACAA	GTGTCCTAAATTCGAACCGC	Zhou et al. (2016)
591	AHGA327396	TCTTAAATTCGAACCGCGAC	TGGAAACACAGCGACAGAAG	Zhou et al. (2016)
592	AHGA44674	CCGAATTACTCGCTTAACAACC	GAAAATGGGGATCCATTCAA	Zhou et al. (2016)
593	AHGA44686	AAGTGGAAATACTTTCTCTTTCTTTTT	TTAGCTTAGTTATTACTTTTTCCTTGC	Zhou et al. (2016)
594	AHGA193642	TGAACAATTGCGATTTGGAC	CAATGACGATTGACGACGAC	Zhou et al. (2016)
595	AHGA65328	TTACCTAAGGCCGACACCAC	ACAACAACAACGGGAGGTTT	Zhou et al. (2016)
596	AHGA102053	TGAAGTCGATTGCACCTGAG	GCTAATAAGCCAGCCCACAC	Zhou et al. (2016)
597	AHGA361224	ATTCTGGGAAGCCTGGAGAT	AATTTTGTGTTCGCTTGCAT	Zhou et al. (2016)
598	AHGA7048	TGCCATTTGAGCATTTAACG	GGGGATGAGGGGAAATAATG	Zhou et al. (2016)
599	AHGA72558	ATTTCAGGGACCATTTTGGG	ACGCTGCGACACTAAATTCG	Zhou et al. (2016)
600	AHGA72569	CCATATCATAGCCGCCAAGT	TACATCCACGATGCAGAAGG	Zhou et al. (2016)
601	AHGA98567	TTCAGAAGGCAGTGTCGATG	GATATAAGACCCCCGGGATG	Zhou et al. (2016)
602	AHGA98575	AGCCTCTCAATTCCCTTGGT	CAAAACACATCCCCAAGGTC	Zhou et al. (2016)
603	AHGA75537	AACCAACCTCAATCTACAGCA	GAAGAATAGGCTTATTTCTCGAAGG	Zhou et al. (2016)
604	AHGA75538	ACAGAATGGTTTCGGTGAGG	CGTGAGATTTACCGTCGGAT	Zhou et al. (2016)
605	AHGA24894	TGAAATTAAAGGGGTGTTAGGG	GCGGTTGAGATTGCAGTGTA	Zhou et al. (2016)
606	AHGA25786	AATTGCAATCCACTGCATTAGT	ACCCTCATTGCTCCAGTCAG	Zhou et al. (2016)
607	AHGA364915	GGACAGCAGGTATTGGAGGA	CTCATCAGACTCAATGCCGA	Zhou et al. (2016)
608	AHGA364936	TCATCTCTCAGCCCACATCA	TTGTCAAAATAAATCGGACAAAA	Zhou et al. (2016)
609	AHGA14239	CGCCGTAAAGCGAAGAATAA	GAAAATGATGCCATAAAGCG	Zhou et al. (2016)
610	AHGA96458	CGGACTTCTCCACTTCCAAA	GGCCTTTGTTTCTTTAGGGC	Zhou et al. (2016)
611	AHGA96464	CCGTCACCTCCTCTTCTCTG	GTCGACTCCTGCCCAATCTA	Zhou et al. (2016)
612	AHGA96466	GTGGCACATAGACATCACCG	CGCAAACAAACACAACCAAA	Zhou et al. (2016)
613	AHGA161468	CCCTCTTTTTCTCCCTCTGC	TCCGCCATACAAAGCTAACC	Zhou et al. (2016)
614	AHGA161495	GGCATTAAATCAAATATTAAACTCCAA	TGGGTCTTTATAAAATTAAGCCA	Zhou et al. (2016)
615	AHGA161510	GCAAAGATGGCGATGAAGTT	GAAATCCAGAAATCAAGCTGC	Zhou et al. (2016)
616	AHGA152194	AGTGAGGTTGGAGATGGGTG	AAGAGCGAAATCAATGGGAA	Zhou et al. (2016)
617	AHGA152207	TCCGAAACCCAAAAAGAAGA	AATAATTTTGCACAAGGCCG	Zhou et al. (2016)
618	AHGA221480	TCAGAATTTCAGATTCGGGG	ATGCAAACAGTTCGGTCCTC	Zhou et al. (2016)
619	AHGA363491	ATTTATCCGCCCAGTCCAAT	TGCCGTTAACGATTCTGTGA	Zhou et al. (2016)
620	AHGA363492	TAGAGGGGAAGGGGTGTCAT	TCATCATGTGGGTATTTCTTTTT	Zhou et al. (2016)
621	AHGA61563	CCTGGTCACCATCTCTTTCA	TGGTCTTTTAAGGTTTTTGTGTCA	Zhou et al. (2016)
622	AHGA61572	TAAACCTTCGCAAACCATCC	GCTCAGGAACGAAAATGTCC	Zhou et al. (2016)
623	AHGA178360	CCCAATTTAGTCCCTGATTCC	TGATGGTTGCTTTCTGTTGTG	Zhou et al. (2016)
624	AHGA195553	TCCCTACTCCATCTGCTGCT	AGGGTTTCGTTGAGGAGGTT	Zhou et al. (2016)
625	AHGA214492	AGATCTCCCGACCCAATTCT	TCTCTCTAGCGGGACTCAATTT	Zhou et al. (2016)
626	ARS590	ACTAACAGCGTAGCCGTCGT	ACCCCTCTCAGTGTTTTCCA	He et al. (unpublished)
627	ARS702	ATGGCACATGAACAGCAAAA	TCCTCTTGCAAGCAAAATCC	He et al. (unpublished)
628	ARS715	CGATCCTAGACCCGATGAAA	TCGCGAAACTATAAGACCAACA	He et al. (unpublished)
629	ARS731	TGTCACGATTAAAAAGTTTCGG	TGGTAATTTTGCAGCATTATCTGT	He et al. (unpublished)
630	ARS742	GATTTAATGGGGGATGAGGG	TCACCCACACCCTTTTGATT	He et al. (unpublished)
631	AT43	ACAAAGCAGAGAACCACCGG	GGTGGCATTTTGCTGTTCCA	our lab
632	AT68	ACTTTGCTTTGCTTTCAGCCT	AGTCACACTGATGATCACAGCA	our lab
633	EE16	ATGGGACCACGAACATTTGA	GAGCACGTTCAAGCACTCATT	Guo et al. (2009)
634	EE22	AAGGTAAAGAAGAAGCGGAAAG	TTTCCCACTCCAGAATCACC	Guo et al. (2009)
635	EE51	GGGAGGTTTGGGATCAACT	GACCTGCTGGTTCGGATAA	Guo et al. (2009)
636	EM142	GAACCTTCCAGGACAAACTCG	CGTCTTCCTGCTCGTAATCG	Guo et al. (2009)
637	EM87	CATGCTCCTCCAATTTATTACG	CGAGACTTGAGTGCCTTGTTG	Guo et al. (2009)
638	GA1	GCGTGAAATGAGTGTTGTGAG	CATAGCCACCATAGACACCAAA	Budiman et al. (unpublished)
639	GA110	GGAGAACCAGTGACGTGACATA	GGATTAATTCTGATACCATGAAAGG	Budiman et al. (unpublished)
640	GA156	CTACTCCCTCTGCTGCTTCCT	TAGGGTTTCGTTGAGGAGGTT	Budiman et al. (unpublished)
641	GA27	CATCCAAAGCCAAAGTTCACA	GCTTAGCTTGCTTTGATTAGGG	Budiman et al. (unpublished)
642	GA72	ACTTTGGTGGCTTTCCTTCAT	TCTCTGTGCCCTCTTTCTTCA	Budiman et al. (unpublished)
643	gi832	GCCACTTTATTCTAAGCACTCC	AAGAGACCACACGCTCACA	Moretzsohn et al. (2005)
644	GM1445	GTTGGCAGAGTGGAAGAACTG	CGCTTTTATAATAGGCCGAGGT	Nagy et al. (2010)
645	GM1539	GCTCTTGTTAATTCGATTCCA	CCTCATCAGAGTCAGGCAAGA	Nagy et al. (2010)
646	GM1555	CGTAGACGTGAACCACTACCAA	CGCCTAGTGTCTCAGAAAACG	Nagy et al. (2010)
647	GM1577	GCGGTGTTGAAGTTGAAGAAG	TAACGCATTAACCACACACCA	Nagy et al. (2010)
648	GM1713	TCTGCATGAACTGGACCATC	CACACACACAACACTCAACACA	Nagy et al. (2010)
649	GM1854	CCCCAACCCTTTCTTTCTCTT	TGGTGGTGTTTTGTTGTTGTT	Nagy et al. (2010)
650	GM1901	GAAACACCGATATTTTCGATACA	TGACGAGCAAGTCATGTATGTG	Nagy et al. (2010)
651	GM1937	TTCATCCTCTGCTTCCTTTGA	TGACCAAACCCATCATCATCT	Nagy et al. (2010)
652	GM1954	GAGGAGTGTGAGGTTCTGACG	TGGTTCATTGCATTTGCATAC	Nagy et al. (2010)
653	GM1959	GTGTTCTCAGCCATCTTTTCG	GTGAAGGTGTTGTGAATGCAG	Nagy et al. (2010)
654	GM1996	CATCCCATCATTTTCCCTCTT	TACAGTGAAGGTGGGATCCTG	Nagy et al. (2010)
655	GM2032	GCCGATGATGTACGTTTCTTC	GAGACGGCATGTCAAAAGAAT	Nagy et al. (2010)
656	GM2106	TTTGACATCATTGTTGATTGTTG	GATGAGGCCATTAAGGAGTGA	Nagy et al. (2010)
657	GM2165	CTACGCGCATCGCATAATATC	GTGAGATGGGGTTGGAGATTT	Nagy et al. (2010)
658	GM2196	CCTTGCTTTTCGGCTTCTATT	GAGCTTTGGCTTTTGTTGTTG	Nagy et al. (2010)
659	GM2246	GCAATTTATGTGCACCCTTTT	CGCTTGACACCAATGAAGTCT	Nagy et al. (2010)
660	GM2313	GATGCTGCTAAATCGAGATGC	GTTGTTTTGTTTCACGCCAGT	Nagy et al. (2010)
661	GM2807	TTGGAATCTGTTTGGATGAGC	TCGAGCCTTCTACTTGATTTGA	Nagy et al. (2010)
662	GM2808	TGTTGCTTTGTTCTGCCTAATG	GGATGAATAAGATTAAGATGGCTGT	Nagy et al. (2010)
663	GM2839	TCTCTTTCTTTTCCTCATTCTCTCA	CCACAGCCATAGCAGCAGAG	Nagy et al. (2010)
664	GM630	CAGCAATTCAGCAAACTAATGAA	TCCTCCCACGTCCTTTTATTT	Nagy et al. (2010)
665	GNB1040	TCACTTTTGAGTGTGCCTGC	TCCATTAGTGAGAATACCCTAACAAG	Wang et al. (2012)
666	GNB136	GATTTAATGGGGGATGAGGG	TCACCCACACCCTTTTGATT	Wang et al. (2012)
667	GNB138	CAGCCCGATGAAGGAATAAA	CGACCTAAACTCCGTAGGCA	Wang et al. (2012)
668	GNB159	CGAATCGGAACACCGTACTT	TTTTAAATGTTTGGCCCAGG	Wang et al. (2012)
669	GNB218	GCCATATTTCTGTCAAATCAAAA	TACCATCTGGTTTACCCCCA	Wang et al. (2012)
670	GNB320	GAATTCCTGGCTCGAACTTG	ACCCCTCCATTTCGTCTTCT	Wang et al. (2012)
671	GNB329	CCCTTTTTCGCTTTCTTCCT	GTTCTCGTTTGTGCCCTCTC	Wang et al. (2012)
672	GNB377	TGAATACAAGCTATTTGGTGCAT	GGAGTGAGTGAAGAATTGTTGAAA	Wang et al. (2012)
673	GNB38	TCCAGGGTCACTGTTCTTCC	CGTTGGTTTCATCAAAGGCT	Wang et al. (2012)
674	GNB619	TAACCACAAGCAAGGCAACA	AATGGCTTCCAGAAGCTTGA	Wang et al. (2012)
675	GNB652	CAAAGTCGCACAAAGTGGAA	AACTCCGCAGGCTGTGACTA	Wang et al. (2012)
676	GNB87	GCCTGTAGCACTGCAAACAA	GGAATAGGGGCAAGAATGGT	Wang et al. (2012)
677	GNB877	TCAGCGGCTACGATGAATAA	TGGGTATCCACAACCACAAA	Wang et al. (2012)
678	IPAHM105	CAGAGTTTGGGAATTGATGCT	GCCAGATCTGAGCAAGAACC	Cuc et al. (2008)
679	IPAHM108	CTTGTCAAACTCTGTGACTTAGCA	CATGAACAATTACACCCAGTCA	Cuc et al. (2008)
680	IPAHM123	CGGAGACAGAACACAAACCA	TACCCTGAGCCTCTCTCTCG	Cuc et al. (2008)
681	IPAHM282	AAGCCTTTGCGAATATAACCA	TGCAGGACTTGTATTTTGAGGA	Cuc et al. (2008)
682	IPAHM290	CCACCGCTGATGTGTAATTGTA	GACGTGTAGTTGAAAACAACAGTATCA	Cuc et al. (2008)
683	IPAHM354	TCCGAATCAAAATTGGCACT	ACCTCTCCCTCTCAAGTTTTTGT	Cuc et al. (2008)
684	IPAHM475	GTGATTTCCTGGTTGGTGCT	AGCCTCAGCTGGTTTTGCT	Cuc et al. (2008)
685	IPAHM73	ACTAACAGCGTAGCCGTCGT	ACCCCTCTCAGTGTTTTCCA	Cuc et al. (2008)
686	ML1G04	GAAGGACTGAAGACTACTTT	ATCCAGTAGATTACGTTACA	Moretzsohn et al. (2005)
687	PM204	TGGGCCTAAACCCAACCTAT	CCACAAACAGTGCAGCAATC	He et al. (2003)
688	PM36	ACTCGCCATAGCCAACAAAC	CATTCCCACAACTCCCACAT	He et al. (2003)
689	PM377	ACGCTCACATGTTTGCTTTG	GCTCGATTTGATTTGGGTGA	He et al. (2003)
690	PM65	GGACGTCTGGCTGCTAGAGA	TCGGCATCAAAACAGTGAGA	He et al. (2003)
691	PM675	AATACCCTTCCCCAATCACC	TGCTTCTGCTCGATGTTCTG	He et al. (2003)
692	PMc348	TGCCTGTAAGTGTGGACCAA	ACTCCAAAACGGGGAGTGTT	He et al. (2003)
693	PMc660	CTATTCGACGAGTTGCGATG	AGGTCCGCTAGGGTTTTCAT	He et al. (2003)
694	pPGPseq1B9	CGTTCTTTGCCGTTGATTCT	AGCACGCTCGTTCTCTCATT	Ferguson et al. (2004)
695	pPGPSeq2F10	GTGGTGGCGGTGTAATCTTT	AAACGCAAAACTCTCCCTCA	Ferguson et al. (2004)
696	pPGPseq2G3	ATTCACAAGGGGACAGTTGC	ATTCAAGCCTGGGAAACAGA	Ferguson et al. (2004)
697	pPGPSeq3E5	CGATGAGGACAGAGACACGA	CGCTTGAACCCGACTATTTT	Ferguson et al. (2004)
698	pPGPSeq4E8	ACCATTGCACTTTGAAGCTCT	GCTTGGTTTGGGTTAGTTTGA	Ferguson et al. (2004)
699	pPGPseq7H6	CATCCTCACGGGAGTCAGAT	ATACCTACGCGTTGTGGAGC	Ferguson et al. (2004)
700	pPGSSeq11C8	GTGATTGGTTAGCCTGATTAAAA	TGTTTGGAAAGGAAAATGGA	Ferguson et al. (2004)
701	pPGSSeq13B7	TTGAGAACACAAATGGCACA	TGTCAAGTGGTCAAAATTCTTTC	Ferguson et al. (2004)
702	pPGSseq15C12	ACAATGCAATGACCGTTGTT	TTGTTGCATGAGAACGTGAA	Ferguson et al. (2004)
703	pPGSSeq15D6	CAACGCCGAGACTAGAGACC	GGTTCCCTGCTCCTTCTTCT	Ferguson et al. (2004)
704	pPGSseq17F6	CGTCGGATTTATCTGCCAGT	AGTAGGGGCAAGGGTTGATG	Ferguson et al. (2004)
705	pPGSSeq19C3	TCATCGCCAAACTCTTCTCC	TCGAAGAGTGCATGTTGACC	Ferguson et al. (2004)
706	TC11A02	AATCGGAATGGCAAGAGACA	AGAGCAAAGGGCGAATCTATG	Moretzsohn et al. (2005)
707	TC11A04	ACTCTGCATGGATGGCTACAG	CATGTTCGGTTTCAAGTCTCAA	Moretzsohn et al. (2005)
708	TC11H06	CCATGTGAGGTATCAGTAAAGAAAGG	CCACCAACAACATTGGATGAAT	Moretzsohn et al. (2005)
709	TC19E01	ATCAGAAACAGAACCCTGGAGA	GGGGAAGAAGAAAGCGGA	Macedo et al. (2012)
710	TC1A02	GCAATTTGCACATTATCCGA	CATGTTCGGTTTCAAGTCTCAA	Moretzsohn et al. (2005)
711	TC1A08	AAGGGGTTAAGGGCATGACT	CCACAAATGGGTCGTCGAT	Moretzsohn et al. (2005)
712	TC1B02	AACATGCATGCAAATGGAAA	GCCAAAGTCACTTGTTTGCTT	Moretzsohn et al. (2005)
713	TC1E01	CAGCAAAGAGTCGTCAGTCG	GAAAGTTCACTTGAGCAAATTCA	Moretzsohn et al. (2005)
714	TC23C08	AGCAGAGTGGAAAACGAAGAAG	GTCAGTTTGTGAATCGGGTTTT	Macedo et al. (2012)
715	TC23F04	CACGTGTAATAGTTGCTCAAAAT	TATATGCATCAGACTCTCCAGC	Macedo et al. (2012)
716	TC27H12	TAACGAATGACATCAATCCCTG	TCTCACTTTGCACTCTCCTCAA	Macedo et al. (2012)
717	TC2D06	AGGGGGAGTCAAAGGAAAGA	TCACGATCCCTTCTCCTTCA	Moretzsohn et al. (2005)
718	TC3H02	CTCTCCGCCATCCATGTAAT	ATGGTGAGCTCGACGCTAGT	Moretzsohn et al. (2005)
719	TC41A10	GTTTTGCTTCCTAATAATAAAGG	ATTCCCAAACTCTCTTCTCTC	Macedo et al. (2012)
720	TC4A02	ATTCAAATCGGAATGGCAAG	GAGCAAAGGGCGAATCTATG	Moretzsohn et al. (2005)
721	TC4G05	AACCCACTACGGGACTACCC	ACGACGTGGAGGAGAAGAGA	Moretzsohn et al. (2005)
722	TC4H02	ACCGCAAACTCATCCATCTC	GATAGCGTCAGAGGCAGAGG	Moretzsohn et al. (2005)
723	TC5D01	CATTGACCACTCACATCCGT	GATGGGAGTGTGTATTCGGC	Moretzsohn et al. (2005)
724	TC6E01	CTCCCTCGCTTCCTCTTTCT	ACGCATTAACCACACACCAA	Moretzsohn et al. (2005)
725	TC7C06	GGCAGGGGAATAAAACTACTAACT	TTTTCCTTCCTTCTCCTTTGTC	Moretzsohn et al. (2005)
726	TC9C06	CAAATGGCAGAGTGCGTCTA	CCCTCCTGACTGGGTCCT	Moretzsohn et al. (2005)
727	TC9C08	ACTTTTGGGGCAGGATGAG	GCCTCTATTGCTGAGATTATTGC	Moretzsohn et al. (2005)
728	TC9F04	CCTAAACAACGACAAACACTCA	AAGCACAACACAGAACCCTAAA	Moretzsohn et al. (2005)
729	TC9H08	GCCAAAGGGGACCATAAAC	TCCATCTTCCATCTCATCCAC	Moretzsohn et al. (2005)
