# Supplementary material for: Co-localization of major quantitative trait loci for pod size and weight to a 3.7 cM interval on chromosome A05 in cultivated peanut (Arachis hypogaea L.)
Source: BMC Genomics. 2017 Jan 9;18:58. doi: 10.1186/s12864-016-3456-x (PMC5223410; doi:10.1186/s12864-016-3456-x)
Supplement: Additional file 2: Table S2. — Genetic linkage map constructed based on 743 polymorphic loci in the RIL population. (XLSX 28 kb) [file 12864_2016_3456_MOESM2_ESM.xlsx]

## Sheet: Genetic map
Table S2 Genetic linkage map constructed based on 743 polymorphic loci in the RIL population
group LG01(A01)
AGGS1954	0
AHGS2429	14.63
AHGS1668	17.755
AhTE0795	22.15
TC4G05	23.875
AGGS0300	25.257
AGGS1840	25.808
AGGS1572	26.859
AGGS1451	27.806
AGGS0060	28.787
AhTE0678	29.873
AGGS0005	30.648
AhTE0233_c2	31.059
AGGS2508	31.363
AGGS1064	31.626
GA110	32.179
AGGS2317	32.453
AHGS1294	32.579
AHGA374228	33.005
A01A313	33.175
AhTE0233_c1	33.43
AGGS1213	33.754
AGGS0331	33.948
AHGA329002	34.05
AHGA367823	34.233
ARS731	34.334
AHGA171408	34.486
AHGA164448	34.565
AHGA375182	34.677
AGGS2030	34.699
AHGS1974	34.759
AHGS1910	34.825
A01A246	34.861
AHGS1666	35.176
AGGS1615	35.479
AGGS1005	35.844
AGGS2121	36.032
AGGS0940	36.329
AGGS2701	36.685
AHGS1465	37.083
AGGS1885	37.414
AHGS1459	37.669
A01A245	37.878
GM2807	38.335
AHGA284837	38.521
pPGSSeq19C3	39.695
A05A760	40.378
A01B172_c2	41.382
AhTE0914	42.488
AHGS1846	43.302
AGGS0633	44.267
AhTE0994	45.173
AGGS1979	47.77
AhTE0725	49.517
TC23F04	50.541
AhTE0635	51.061
AhTE0800	54.847
AGGS2728	56.338
AHGS0729_c3	69.779
AGGS1014	77.034
AhTE0986	86.621
group LG02(A01)
TC3H02	0
GA1	25.04
pPGPSeq3E5	29.407
TC2D06	31.368
TC4H02	32.881
AGGS2023	39.842
group LG03(A03)
AHGS1674	0
AHGS1466	9.929
AHGS1338	11.008
AGGS1596	12.596
AHGS1340	13.159
A03A292	15.745
AhTE0164	17.173
A06A169	23.082
AHGS2005	28.533
AGGS1321	42.982
group LG04(A04)
AGGS0396_c1	0
pPGSseq15C12_c1	2.503
A04A552	8.275
AGGS1211	13.053
GM2313	15.794
AhTE0422	20.47
group LG05(A05)
AGGS1629	0
AhTE0711	2.759
PM36_c1	5.561
AHGS1507	7.807
AhTE0839	9.535
AT43	12.927
AC1D11	15.136
AhTE0810	16.191
A05A1549	16.883
AGGS2372	17.203
AGGS1700	19.147
AGGS2187	19.659
AGGS0346	20.859
AhTE0540	21.798
A05A247	23.3
AGGS1187	24.079
AGGS1167	24.598
AHGS1806	25.244
pPGPSeq2F10	26.399
GNB138	27.132
AhTE0553_c1	27.768
AHGA44674	28.604
AHGS2534	29.07
PM65	29.547
AGGS1403	30.347
AhTE0148	31.15
ARS715	32.794
A05A179	33.475
AHGS1850	34.97
AHGS1440_c1	35.684
AGGS2177	36.148
ARS702	37.38
A07B505_c1	38.005
A05A295	38.573
AGGS2746	38.797
Ah426	40.003
AGGS2124	40.402
AHGS2159	42.317
GM630	43.562
AHGS1245	44.513
AhTE0005	45.109
AHGS2644	45.819
AGGS1518	47.242
A05A405	50.519
AhTE0820	50.632
A05A485	53.593
A05A742	54.725
A05A798	56.405
AhTE0278	57.233
A05A788	58.12
A05A890	60.452
A05A963	61.532
A05A812	62.612
AhTE0470	63.066
A05A897	63.609
A05A1053	64.132
A05A884	65.229
A05A956	66.029
A05A809	66.802
A05A845	67.345
AhTE0523	68.273
A05A932	68.894
A05A899	69.466
A05A925	69.997
A05A1228	70.475
A05A1018	71.274
A05A1050	71.704
A05A1013	72.387
A05A1028	72.804
A05A1080	74.237
A05A1081	74.463
A05A1111	75.24
A05A1092	75.622
A05A1146	75.834
A05A1150	76.188
AGGS1542	77.731
A05A1355	78.16
A05A1368	78.618
A05A1337	79.211
A05A1344	80.066
A05A1430	80.474
A05A1507	81.766
A05A1471	82.476
A05A1530	82.895
A05A1558	83.19
A05A1562	83.61
A05A1601	84.126
A05A1612	84.509
A05A1606	84.685
A05A1570	85.004
A05A1624	85.218
A05A1522	86.707
A05A1605	87.291
AGGS1233	88.169
A05A1510	90.074
A05A1305	91.853
A05A1590	99.266
group LG06(A06)
AT68	0
AGGS0978	12.206
TC7C06	13.623
AGGS0720	14.293
AGGS750	15.716
AHGS0153	16.267
AGGS1479	17.089
TC9C06	17.638
A06A265	19.007
GNB87	19.58
AGGS2082	20.45
AGGS1953	20.989
AHGA193642	21.377
AGGS1450	21.545
GNB877	21.939
GNB329	22.798
GNB1040_c1	23.345
EE51	23.902
AGGS1773	24.447
AGGS1932	25.55
TC1A02	26.658
TC11A04	29.019
A06A431	33.622
A06A442	34.916
PM377	50.025
AHGS1267	55.052
group LG07(A07)
AGGS1365	0
AhTE0478	5.472
AHGA102053	8.11
AHGS1296	9.876
AGGS2556	13.555
A06A137	17.284
IPAHM123	17.838
TC9H08	18.52
A07A169	19.145
PM204	19.836
GM1937	20.53
A07A292	20.993
AHGS2153	21.416
AGGS1389	21.782
AHGS1475	21.947
AGGS1987	22.413
AHGS1980	22.533
AHGS1954	22.553
AGGS1568	23.005
AHGS1692	23.364
AHGA65328	24.316
AGGS1638	25.103
AGGS0187	26.778
AHGS2413	28.646
AhTE0706	29.6
AHGS1189	30.335
TC41A10	30.61
AGGS1662	31.406
AHGS0346	32.083
AHGS0147	32.447
AHGS1266	33.813
AGGS1585	34.255
AHGS2754	36.281
AHGS1913	36.95
AGGS2061	37.88
AGGS1577	41.263
AHGS0274	44.489
AGGS2261	46.257
group LG08(A08)
AhTE0477	0
AhTE0824	12.144
AGGS1197	13.857
AHGS2602	15.986
Ad90F2	17.102
AhTE0658	19.738
AHGS1470	20.962
AGGS2186	22.2
A08B47	24.313
ML1G04	25.671
GM1901	29.698
pPGPseq2G3	32.325
AHGS1687	32.718
AHGA361224	34.346
A08A138	36.842
AGGS2027	40.54
A08A119	40.869
AHGS1434	41.934
AGGS1495	43.042
GM1713	44.026
AHGS2319	46.546
A08A90	48.836
AhTE0690	50.858
group LG09(A08)
AGGS0337	0
AGGS1466	12.767
AHGS1574	15.434
group LG10(A09)
ARS742	0
AGGS2438	3.315
GNB377	4.716
A09A119	6.508
AGGS0285	7.665
AHGS1283	8.568
A09A195	9.211
AGGS2572	9.655
AGGS0389	10.125
AHGS1683	10.591
AGGS0977	10.746
AHGS2130	12.231
Ad91I24	12.673
AGGS0957	12.738
AHGS1543	12.882
AHGS1126	13.113
AhTE0303	14.07
GNB136	14.356
AHGA7048	14.576
AHGA98567	15.07
AGGS1606	15.353
AHGA98575	15.626
AGGS1378	16.099
A09A282	16.47
EM87	16.759
AHGS1319	17.167
AGGS2134	17.491
AhTE0726	17.907
AGGS1438	18.17
AHGS0400	18.369
AGGS2492	18.849
GNB652	19.28
AGGS0449	19.443
GM2839	19.936
AGGS1193	20.201
AGGS1317	20.484
AGGS1137	21.058
AGGS1498	21.678
AHGS0422	22.592
AhTE0808	22.962
AGGS0385	23.461
GNB159	24.25
AGGS1432	24.652
AHGS1208	26.056
AGGS1925	27.767
AGGS1003	30.243
AHGS0344	32.514
AhTE0922	43.78
AhTE0794	47.238
AhTE0381	52.178
AhTE0888	61.912
AhTE0815	65.125
AhTE0707	66.718
AhTE0283	72.295
AhTE0532	77.807
AGGS0100	86.677
group LG11(A10)
AhTE0524	0
AGGS1283	7.35
AhTE0797	13.782
group LG12(B01)
AHGS1098	0
AHGS0108	7.442
AGGS0281	13.841
A05A1378	22.65
A07B505_c2	26.374
GNB619	26.866
A01B163	28.778
AHGA364915	31.638
AHGA364936	32.294
AhTE0021	32.652
AHGS1703	32.959
AhTE0489	36.784
AGGS0833	37.326
AGGS2567	38.174
AhTE0565	38.417
AHGS2027	38.858
AGGS700	39.114
A01B252	39.65
AHGA25786	40.049
AGGS0960	40.259
AHGS1670	40.754
AGGS0440	41.142
AhTE0771	41.53
AHGS1369	42.305
AhTE0536	42.481
AHGS1524	43.169
AGGS1056	43.674
AHGS1462	43.827
A01B185	43.991
AGGS1363	44.169
AGGS2359	44.35
AHGS1829	44.678
AGGS1254	44.751
AHGS2579	44.883
AGGS1122	45.079
AhTE0129	45.42
AHGS1273	45.587
A01B213	45.86
AGGS2580	46.133
AGGS1612	46.349
AHGS3627	46.815
AHGS1489	47.136
A01B172_c1	47.385
AHGS2466	47.524
AhTE0426	47.767
AhTE0985	48.027
AHGS1699	48.362
AhTE0212	48.945
AHGA24894	49.27
AHGS0729_c2	49.628
TC23C08	50.117
TC1A08	50.618
AHGS1630	50.952
AHGS1333	51.161
TC27H12	51.55
AHGS1246	51.944
AHS0487	52.735
AGGS1376	54.482
AHGS1130	55.073
AhTE0251	55.337
AGGS0408	56.425
AHGS1710	59.341
AhTE0790	63.168
AhTE1016	67.906
group LG13(B02)
AhTE0818	0
AHGS1278	5.442
AGGS2092	10.728
TC1E01	14.043
GM2808	15.871
AhTE0887	18.144
AhTE0825	21.974
AGGS2532	24.778
AHGS1232	25.2
AGGS2393	26.352
AGGS1400	28.183
AHGA327396	29.086
AHGS1241	30.232
AHGS1426	30.868
AGGS0297	32.788
A02B379	33.038
AGGS2219	34.432
A02B407	36.535
AHGS1818	38.233
AGGS1643	40.391
AGGS2413	40.713
AHGS1805	40.912
AHGS1251	41.391
A02B406_c1	42.283
AHGS1473	43.442
AGGS2475	43.535
A02B349	44.194
A02A348	45.062
AGGS2228	45.516
AHGS1845	45.997
AGGS2019	46.173
Ah26	47.131
pPGPSeq4E8	47.483
GNB218	47.823
AGGS1461	48.022
AHGS1928	48.566
AhTE0296	48.787
AHGS1393	48.952
AGGS1238	49.093
A08B222	49.279
GNB1040_c2	49.581
AHGS1530	49.628
A02B234	49.761
AHGA14239	49.949
AHGS0429	50.363
AC2C05	50.718
AGGS1344	51.106
AGGS1533	51.606
AHGS1987	51.887
AGGS1678	52.29
AGGS1484	52.67
AhM022	53.112
A02A291	53.522
A02B174	53.735
AGGS0638	54.391
A02B406_c2	54.999
AHGS1261	55.365
AhTE0813	55.783
pPGPseq1B9	56.237
AGGS1635	56.726
AhTE0577	57.039
AGGS2332	57.819
AHGS1853	58.197
TC1B02	58.391
AGGS2195	59.229
AGGS1532	59.785
AGGS1468	60.379
AhTE0791	61.222
AGGS1325	61.789
AGGS1356	62.246
AHGS1419	62.647
AGGS1592	67.127
AHGS1940	71.909
TC9F04	74.43
AhTE0775	76.453
GM2196	78.243
AHGS2344	80.567
group LG14(B03)
GA27	0
AHGS1176	6.182
GM1996	13.535
AGGS1276	39.651
AHGS1561	43.085
AGGS1369	44.955
GM1854	72.294
group LG15(B04)
AhTE1009	0
EM142	11.531
PMc660	12.875
GM2106	16.663
AhTE0107	19.741
AGGS2509	22.108
AhTE0959	24.59
AhTE0639	25.213
AGGS0396_c2	30.857
pPGSseq15C12_c2	32.975
AhTE0796	37.84
AGGS1621	40.018
AHGS1937	42.846
AGGS2135	46.055
AhTE0191	47.374
IPAHM105	48.045
AGGS1613	49.695
AGGS1102	51.176
A04B267	53.245
AhTE0659	54.227
PMc348	55.114
AGGS1054	56.272
AhTE0903	57.27
AGGS1601	57.864
AGGS1795_c2	58.812
AhTE0923	59.242
AhTE0906	59.856
AhTE0777	60.478
AGGS734	61.006
AHGS1552	62.095
AhTE0237	62.453
AHGS1579	62.954
AHGS1617	63.178
AhTE0936	63.697
AhTE0416	64.08
A04B207	64.896
A05A1504_c1	65.117
AGGS1750	65.596
AHGS1311	65.75
AHGS0390	65.819
AHGS0288	65.904
AGGS1370	66.073
AhTE0335	66.342
AGGS1101	66.526
AGGS2488	67.014
AGGS1324	67.309
AGGS1783	67.813
AhTE0882	68.58
A04B363	69.159
AhTE0261	70.061
pPGSseq17F6	70.423
A04B133	71.763
GM2246	72.14
AGGS1512	73.008
AGGS2251	73.772
A04B112	74.364
GM1959	75.949
AhTE0945	76.907
A04B56	77.413
GM1445	78.749
AHGA161510	81.238
AHGA161468	82.17
AHGA161495	85.58
EE22	87.405
AHGS2539	92.051
AhTE0908	94.531
TC11H06	97.628
AhTE0654	99.503
AGGS2384	104.073
A04B01	111.077
AGGS1671	119.478
group LG16(B05)
A05B645	0
GA72	7.058
AHGS1770	9.223
AhTE0756	9.768
AGGS1183	13.272
AGGS0673	16.711
AhTE0806	20.723
A05A728	21.329
AGGS2147	21.557
AHGS1457	23.299
AHGA152194	25.546
AhM082	26.708
AHGA152207	27.87
AGGS0973	28.104
AHGS1228	29.158
AhTE0119	30.161
IPAHM354	30.852
pPGSSeq15D6	31.464
GM1555	32.953
A05B517	33.588
A05B302	34.841
AHGS2568	35.008
A05A1066	35.595
AGGS1632	36.182
A05B485	36.583
AGGS1299	36.94
A05B384	37.935
AGGS0243	38.873
AHGS1624	40.014
AGGS1754	40.481
AHGS2141	40.859
AHGS1188	41.278
AGGS2115	41.539
AGGS1481	42.08
AGGS1262	42.376
AHGS1203	42.759
AHGS2795	43.257
AGGS0244	43.469
AGGS1464	43.83
A05B258	44.452
AGGS1691	44.764
IPAHM282	45.202
AHGS2195	45.722
AGGS1645	46.224
PM36_c2	46.654
TC5D01	47.174
AHGS1682	47.613
AHGS2509	48.1
A03B842	49.48
AGGS0979	50.837
AHGS1497	51.772
AHGA221480	52.517
AHGS1672	52.804
TC19E01	53.195
AhTE0553_c2	54.009
AhTE0940	54.912
AHGS0729_c1	55.267
AHGA44686	55.505
AHGS1755	56.077
AGGS2216	56.638
AHGS1532	58.259
AGGS2287	58.788
AGGS0311	59.352
AHGS1440_c2	60.094
AhTE0211	61.351
AGGS0670	62.586
AHGS2241	62.967
A05A1409	63.906
AGGS2398	64.27
A05B133	65.814
AGGS2272	66.558
AHGA363492	68.643
IPAHM73	69.287
AHGA363491	69.58
ARS590	69.811
AhTE0319	70.52
AhTE0446	71.633
AGGS0351	72.373
AGGS0955	73.974
AHGS1750	74.326
GM1539	83.974
group LG17(B09)
AHBGSI1008H04	0
AhTE0913	4.138
AhTE0852	8.267
AhTE0696	12.585
AGGS1654	20.844
AGGS1569	33.811
AGGS1013	42.562
group LG18(B10)
AGGS0815	0
GM2032	3.311
GM2165	4.625
IPAHM475	7.119
AGGS1728	8.976
EE16	9.665
AHGS1446	10.669
AHGS1669	11.026
AHGS2543	11.348
AHGA214492	11.518
AGGS2576	12.174
AGGS1355	14.948
AGGS1194	17.197
AGGS1312	18.851
A10B119	19.377
AGGS1243	20.752
AHGS0300	21.187
AhTE0718	21.807
AGGS0302	24.101
AhTE0761	24.924
AGGS1160	25.547
AHGS1602	25.787
AGGS1118	26.238
AGGS1076	26.891
GNB38	28.005
AHGS1275	28.398
AhTE0893	30.352
A10B194	30.998
AGGS0333	31.246
AGGS1124	31.737
AGGS2262	32.182
AHGS1595	32.572
A10B227	32.848
AGGS0675	33.334
AhTE0162	33.802
AHGS2073	34.27
AGGS2224	34.552
AGGS0627	34.804
AHGS1395	35.167
AhTE0359	35.449
AHGA178360	35.815
AGGS1795_c1	36.208
A10B181	36.348
AHGS1626	36.49
AGGS1442	36.71
AHGS2191	36.952
AGGS1639	37.361
AHGS1564	37.547
AGGS1359	37.706
AGGS2371	37.799
AGGS2535	37.973
AHGS1696	38.098
AGGS2564	38.536
AGGS2407	39.061
AHGS2787	39.468
PM675	39.686
AHGA75538	40.029
A04B345	40.226
AGGS1393	41.264
AHGA72558	41.69
AGGS1307	42.072
AGGS0617	42.655
AGGS0058	43.041
AHGS1903	43.643
AGGS0429	44.119
AhTE0709	44.447
GA156	45.633
AGGS2368	46.158
AGGS2494	46.358
AHGA195553	47.71
AGGS1425	48.564
AHGA61572	49.155
AGGS1579	49.771
pPGPseq7H6	50.278
AHGA61563	51.369
AhTE0918	53.84
AHGS3715	54.064
AGGS1453	55.332
AhM062	55.65
AGGS2555	56.387
AHGA75537	57.162
AhTE0586	58.455
GNB320	60.119
A10A449	61.268
AHGA72569	63.952
group LG19
TC9C08	0
IPAHM290	2.334
GM1577	17.189
pPGSSeq11C8	35.825
Ag49	52.814
TC6E01	57.951
TC11A02	67.768
TC4A02	72.339
AGGS1600	75.388
AC2B03	80.264
GM1954	106.19
group LG20
A03B820	0
A05B217	11.997
AHGA96464	13.047
AHGA96458	14.018
AHGA96466	16.116
group LG21
pPGSSeq13B7	0
A07B265	3.211
AGGS2425	9.472
group LG22
gi832	0
A05A1504_c2	0.003
IPAHM108	12.822
