# Supplementary material for: Co-localization of major quantitative trait loci for pod size and weight to a 3.7 cM interval on chromosome A05 in cultivated peanut (Arachis hypogaea L.)
Source: BMC Genomics. 2017 Jan 9;18:58. doi: 10.1186/s12864-016-3456-x (PMC5223410; doi:10.1186/s12864-016-3456-x)
Supplement: Additional file 5: Table S3. — QTLs detected for pod-related traits in four environments. (XLSX 15 kb) [file 12864_2016_3456_MOESM5_ESM.xlsx]

## Sheet: QTLs
Table S3 QTLs detected for pod-related traits in four environments
Trait	QTL	Marker interval	Location and year	LOD	Chromosome	Position	2-LOD interval	Additive	PVE
PL	qPLA05.1	AGGS1629-PM36_c1	Wuhan 2013	5.00185	A05	0.01	0-4.5	0.0736	0.068559
	qPLA05.2	AhTE0839-AhTE0810	Xiangyang 2015	3.21811	A05	14.91	11.9-15.2	0.0611	0.036781
	qPLA05.3	AHGS1806-AGGS1403	Wuhan 2015	9.14872	A05	26.41	25.3-29.7	0.0818	0.093324
	qPLA05.4	AGGS1403-AHGS1850	Wuhan 2014	5.43802	A05	32.81	30.8-33.5	0.0642	0.052735
	qPLA05.5	AGGS2746-AHGS2159	Wuhan 2014	5.90023	A05	40.41	39.1-42.3	0.0677	0.0566
	qPLA05.6	A05A1150-A05A1368	Wuhan 2015	13.5169	A05	77.71	76.2-78.1	0.1113	0.175641
			Xiangyang 2015	14.3068	A05	77.71	77.3-78.2	0.1438	0.206053
	qPLA05.7	A05A1430-A05A1601	Wuhan 2013	11.0735	A05	83.21	82.9-83.9	0.1154	0.168865
			Wuhan 2014	22.6591	A05	83.21	81.7-83.9	0.149	0.278435
			Wuhan 2015	19.4432	A05	82.91	81.7-83.6	0.1297	0.239081
			Xiangyang 2015	18.573	A05	82.51	81.6-82.9	0.1595	0.256809
	qPLA09.1	AHGS1283-AGGS0389	Wuhan 2014	10.9129	A09	9.21	8.6-9.8	0.0982	0.124681
			Wuhan 2015	8.99465	A09	9.21	8.6-9.9	0.0844	0.101645
	qPLA09.2	AHGS1543-AHGA7048	Xiangyang 2015	10.5028	A09	14.11	13.1-14.4	0.1125	0.128572
	qPLA09.3	AGGS1606-AGGS2134	Wuhan 2013	4.56134	A09	16.51	15.4-17.2	0.0659	0.054538
			Wuhan 2014	16.7502	A09	15.61	15.4-15.9	0.1175	0.177629
			Wuhan 2015	13.7166	A09	15.61	15.4-15.9	0.1012	0.144668
			Xiangyang 2015	10.0775	A09	16.51	16.1-16.8	0.1105	0.12409
	qPLA09.4	AGGS2134-AGGS2492	Wuhan 2014	15.7781	A09	18.21	17.5-18.8	0.1164	0.169147
			Wuhan 2015	13.4562	A09	18.21	17.6-18.3	0.1007	0.142642
			Xiangyang 2015	9.73896	A09	18.21	17.9-18.5	0.1088	0.120493
	qPLA09.5	AGGS1137-AGGS1925	Wuhan 2014	15.6283	A09	23.01	22.8-23.1	0.1179	0.168641
			Wuhan 2015	12.5166	A09	23.01	22.6-23.8	0.1006	0.134142
			Xiangyang 2015	9.04673	A09	23.01	21.1-27.6	0.1079	0.113271
	qPLB04.1	AhTE0237-AhTE0416	Wuhan 2013	7.48867	B04	63.01	62.5-63.7	0.0944	0.109032
	qPLB04.2	AhTE0882-A04B133	Wuhan 2013	10.6091	B04	69.21	69-70.7	0.1093	0.149268
	qPLB05	AGGS0351-AHGS1750	Wuhan 2013	4.123	B05	74.01	73.2-74.2	-0.0687	0.0582
PW	qPWA05.1	AGGS0346-AGGS1167	Xiangyang 2015	3.56965	A05	21.81	20.9-24.1	0.0262	0.053968
	qPWA05.2	AhTE0148-A05A179	Wuhan 2014	4.07309	A05	32.81	31.2-33.4	0.0326	0.053061
	qPWA05.3	A05A295-AHGS2159	Wuhan 2014	4.04705	A05	40.01	38.6-42.3	0.0329	0.052628
	qPWA05.4	GM630-AhTE0005	Wuhan 2015	4.30528	A05	44.51	43.6-45.1	0.0317	0.064175
	qPWA05.5	A05A1344-A05A1562	Wuhan 2014	9.90605	A05	81.81	80.5-82.5	0.0541	0.140272
			Wuhan 2015	8.9621	A05	82.51	81.5-83.6	0.0538	0.137309
			Xiangyang 2015	8.03334	A05	81.81	80.4-82.9	0.0441	0.14118
	qPWA06.1	AGGS0720-AGGS1953	Wuhan 2014	7.13062	A06	19.01	17.6-20.5	-0.0435	0.094713
			Wuhan 2015	4.81089	A06	17.11	15.7-20	-0.0327	0.069882
	qPWA06.2	AGGS1953-GNB1040	Xiangyang 2015	3.59352	A06	21.91	21.1-22.8	-0.0295	0.060167
	qPWA06.3	GNB1040-A06A431	Wuhan 2014	7.95522	A06	25.61	23.8-31.8	-0.0457	0.104714
			Wuhan 2015	3.74542	A06	23.91	23.4-28.7	-0.0294	0.055939
	qPWA09	GNB136-AHGS1319	Wuhan 2014	5.73531	A09	15.61	14.4-16.8	0.0389	0.074795
	qPWB04	A04B112-AhTE0945	Wuhan 2013	5.10384	B04	76.01	74.4-76.7	0.0353	0.089034
	qPWB05	AHGA152207-AHGS1228	Wuhan 2013	3.53276	B05	28.11	27.9-28.8	0.0291	0.058791
			Wuhan 2014	5.58124	B05	28.11	27.9-28.9	0.0391	0.072938
			Wuhan 2015	4.98015	B05	28.11	27.9-28.5	0.0331	0.072984
HPW	qHPWA05.1	AGGS1167-GNB138	Wuhan 2013	5.52265	A05	26.41	25.1-27.1	8.2311	0.080771
			Wuhan 2015	6.64888	A05	26.41	25.3-26.9	8.7686	0.090957
	qHPWA05.2	AhTE0148-A05A179	Wuhan 2013	5.06044	A05	32.81	31.2-33.3	8.0579	0.075919
	qHPWA05.3	A05A179-AGGS2177	Wuhan 2014	4.68069	A05	35.01	33.5-35.7	7.5897	0.057158
	qHPWA05.4	GM630-AhTE0005	Wuhan 2014	4.67852	A05	44.51	43.6-45.1	7.6478	0.057728
	qHPWA05.5	A05A1150-A05A1368	Wuhan 2013	10.2967	A05	77.71	77.2-78.2	12.2663	0.174636
	qHPWA05.6	A05A1430-A05A1601	Wuhan 2013	12.9875	A05	82.51	80.6-82.9	13.6342	0.217396
			Wuhan 2014	14.5802	A05	81.81	80.5-82.5	14.6633	0.212905
			Wuhan 2015	16.3358	A05	82.91	82.5-83.7	15.6463	0.268224
			Xiangyang 2015	7.54726	A05	83.21	82.5-84.1	12.8723	0.137517
	qHPWA05.7	A05A1570-A05A1605	Xiangyang 2015	7.37583	A05	86.71	85.2-87	12.5398	0.134822
	qHPWA06.1	AHGA193642-GNB1040	Wuhan 2014	5.2297	A06	22.81	21.6-23.4	-7.8426	0.061943
	qHPWA06.2	AGGS1773-TC11A04	Wuhan 2014	5.23187	A06	25.61	24.5-29	-7.7597	0.061968
	qHPWA09.1	AHGS1126-EM87	Wuhan 2014	4.86731	A09	15.61	15.4-16.5	7.541	0.057682
			Wuhan 2015	3.9711	A09	15.61	13.6-16.1	6.3345	0.048056
	qHPWA09.2	AGGS1498-GNB159	Wuhan 2015	3.36567	A09	22.61	21.7-23.5	5.9967	0.041247
	qHPWB04	pPGSseq17F6-GM1959	Wuhan 2015	5.59426	B04	71.81	71.1-74.4	8.56	0.077019
	qHPWB05.1	AHGA152207-AHGS1228	Wuhan 2014	5.10601	B05	28.11	27.9-28.5	7.8153	0.060309
	qHPWB05.2	IPAHM354-GM1555	Xiangyang 2015	3.80184	B05	31.51	30.9-32.9	8.7823	0.065191
	qHPWB05.3	AGGS0351-AHGS1750	Wuhan 2013	3.83873	B05	74.01	73.1-74.3	-7.1204	0.05651
	qHPWB10	AGGS0675-AGGS0627	Wuhan 2013	3.41992	B10	34.31	33.6-34.6	-6.3366	0.048128
