# Supplementary material for: Co-localization of major quantitative trait loci for pod size and weight to a 3.7 cM interval on chromosome A05 in cultivated peanut (Arachis hypogaea L.)
Source: BMC Genomics. 2017 Jan 9;18:58. doi: 10.1186/s12864-016-3456-x (PMC5223410; doi:10.1186/s12864-016-3456-x)
Supplement: Additional file 6: Table S4. — Functional annotations of putative genes in the dominant and co-localized interval on chromosome A05. (XLSX 19 kb) [file 12864_2016_3456_MOESM6_ESM.xlsx]

## Sheet: Function annotation
Table S4 Functional annotations of putative genes in the dominant and co-localized interval on chromosome A05
Protein-Accession	Blast-Hit-Accession	Human-Readable-Description	Interpro-ID (Description)	Gene-Ontology-ID (Name)
Aradu.AU6BY	Medtr3g102760.1	| 3-oxo-delta(4,5)-steroid 5-beta-reductase-like protein | HC | chr3:47346360-47347811 | 20130731	IPR016040 (NAD(P)-binding domain)
Aradu.W88FU	Medtr3g084500.4	| aspartokinase-homoserine dehydrogenase | HC | chr3:38148148-38154435 | 20130731	IPR016040 (NAD(P)-binding domain), IPR022697 (Homoserine dehydrogenase, short)	GO:0004412 (homoserine dehydrogenase activity), GO:0006520 (cellular amino acid metabolic process), GO:0055114 (oxidation-reduction process)
Aradu.AU57K	Medtr6g463310.1	| cell cycle regulated microtubule associated protein | HC | chr6:21899897-21903998 | 20130731
Aradu.QY456	Medtr6g478120.1	| eukaryotic peptide chain release factor subunit 1-3 | HC | chr6:28918839-28923534 | 20130731	IPR004403 (Peptide chain release factor eRF1/aRF1)	GO:0005737 (cytoplasm), GO:0006415 (translational termination)
Aradu.C39MI	Medtr6g008220.1	| ferredoxin-thioredoxin reductase catalytic chain | HC | chr6:2235175-2229604 | 20130731	IPR004209 (Ferredoxin thioredoxin reductase beta subunit, domain)	GO:0055114 (oxidation-reduction process)
Aradu.5W2E7	Medtr5g038225.2	| homeobox transcription factor | HC | chr5:16718253-16715459 | 20130731
Aradu.WUY99	Medtr5g038225.2	| homeobox transcription factor | HC | chr5:16718253-16715459 | 20130731	IPR012677 (Nucleotide-binding, alpha-beta plait)	GO:0000166 (nucleotide binding), GO:0003676 (nucleic acid binding)
Aradu.S4P4Y	Medtr5g038225.1	| homeobox transcription factor | HC | chr5:16718253-16716063 | 20130731	IPR012677 (Nucleotide-binding, alpha-beta plait)	GO:0000166 (nucleotide binding), GO:0003676 (nucleic acid binding)
Aradu.I5L62	Medtr3g035630.1	| hypothetical protein | HC | chr3:13222060-13223960 | 20130731
Aradu.0DW7B	Medtr5g080915.1	| hypothetical protein | HC | chr5:34654307-34654705 | 20130731
Aradu.0JJ3S	Medtr1g080830.1	| hypothetical protein | LC | chr1:35959779-35960436 | 20130731
Aradu.CU182	Medtr8g464080.1	| hypothetical protein | LC | chr8:22625395-22630202 | 20130731	IPR004332 (Transposase, MuDR, plant)
Aradu.R9Y5X	Medtr6g007110.2	| kinesin light chain | HC | chr6:1432756-1429354 | 20130731	IPR011990 (Tetratricopeptide-like helical)	GO:0005515 (protein binding)
Aradu.62RYC	Medtr1g007170.1	| phosphoribosylglycinamide formyltransferase | HC | chr1:215277-219688 | 20130731	IPR002376 (Formyl transferase, N-terminal)	GO:0009058 (biosynthetic process)
Aradu.GC5S7	Medtr7g088490.1	| proteasome beta type-3 subunit | HC | chr7:34472184-34477524 | 20130731	IPR001353 (Proteasome, subunit alpha/beta)	GO:0004298 (threonine-type endopeptidase activity), GO:0005839 (proteasome core complex), GO:0051603 (proteolysis involved in cellular protein catabolic process)
Aradu.C989A	Medtr2g015890.2	| transcription factor | HC | chr2:4771989-4770207 | 20130731
Aradu.P7XTL	Medtr3g078663.1	| transmembrane protein | HC | chr3:35479736-35482613 | 20130731	IPR026721 (Transmembrane protein 18)
Aradu.96GLA	Medtr6g027320.1	| transmembrane protein, putative | LC | chr6:9332866-9335238 | 20130731
Aradu.529A4	Medtr6g471840.1	| Ulp1 protease family, carboxy-terminal domain protein | LC | chr6:25819311-25816178 | 20130731
Aradu.SEL23	Medtr6g017185.8	| VMA21-like domain protein | HC | chr6:6808973-6810568 | 20130731	IPR019013 (Vacuolar ATPase assembly integral membrane protein VMA21-like domain)
Aradu.9T8AF	Medtr3g082050.2	| ZIP zinc/iron transport family protein | HC | chr3:37013938-37020865 | 20130731	IPR003689 (Zinc/iron permease)	GO:0005385 (zinc ion transmembrane transporter activity), GO:0016020 (membrane), GO:0016021 (integral component of membrane), GO:0030001 (metal ion transport), GO:0046873 (metal ion transmembrane transporter activity), GO:0055085 (transmembrane transport), GO:0071577 (zinc ion transmembrane transport)
Aradu.Y3QBI	AT1G73680.1	alpha dioxygenase LENGTH=631	IPR010255 (Haem peroxidase)	GO:0004601 (peroxidase activity), GO:0006979 (response to oxidative stress), GO:0020037 (heme binding), GO:0055114 (oxidation-reduction process)
Aradu.R24S8	AT2G27880.1	Argonaute family protein LENGTH=997	IPR003100 (Argonaute/Dicer protein, PAZ domain), IPR012337 (Ribonuclease H-like domain), IPR014811 (Domain of unknown function DUF1785), IPR024357 (Argonaut, glycine-rich domain)	GO:0003676 (nucleic acid binding), GO:0005515 (protein binding)
Aradu.EG28Y	AT5G14790.1	ARM repeat superfamily protein LENGTH=346	IPR016024 (Armadillo-type fold), IPR024395 (CLASP N-terminal domain)	GO:0005488 (binding)
Aradu.EG8SC	AT3G01500.2	carbonic anhydrase 1 LENGTH=347	IPR001765 (Carbonic anhydrase)	GO:0004089 (carbonate dehydratase activity), GO:0008270 (zinc ion binding)
Aradu.XGN4F	UniRef90_G7KLN1	Cotton fiber expressed protein n=1 Tax=Medicago truncatula RepID=G7KLN1_MEDTR	IPR008480 (Protein of unknown function DUF761, plant), IPR025520 (Domain of unknown function DUF4408)
Aradu.1S809	UniRef90_Q8H6Q8	CTV.20 n=1 Tax=Poncirus trifoliata RepID=Q8H6Q8_PONTR
Aradu.0L6XH	AT3G17690.1	cyclic nucleotide gated channel 19 LENGTH=729	IPR014710 (RmlC-like jelly roll fold)
Aradu.1IC21	AT3G17690.1	cyclic nucleotide gated channel 19 LENGTH=729	IPR014710 (RmlC-like jelly roll fold)
Aradu.CYS3J	AT3G15520.1	Cyclophilin-like peptidyl-prolyl cis-trans isomerase family protein LENGTH=466	IPR002130 (Cyclophilin-type peptidyl-prolyl cis-trans isomerase domain), IPR023222 (PsbQ-like domain)	GO:0003755 (peptidyl-prolyl cis-trans isomerase activity), GO:0006457 (protein folding)
Aradu.PSF4U	UniRef90_A1DR77	DNA-binding protein n=1 Tax=Catharanthus roseus RepID=A1DR77_CATRO	IPR003106 (Leucine zipper, homeobox-associated), IPR009057 (Homeodomain-like)	GO:0000976 (transcription regulatory region sequence-specific DNA binding), GO:0003677 (DNA binding), GO:0003700 (sequence-specific DNA binding transcription factor activity), GO:0005634 (nucleus), GO:0043565 (sequence-specific DNA binding)
Aradu.R7LNQ	AT3G21550.1	DUF679 domain membrane protein 2 LENGTH=184	IPR007770 (Protein of unknown function DUF679)
Aradu.Y7YIQ	AT3G21550.1	DUF679 domain membrane protein 2 LENGTH=184	IPR007770 (Protein of unknown function DUF679)
Aradu.E0E05	UniRef90_H6S4D7	FMN-binding split barrel n=1 Tax=Plasmopara viticola RepID=H6S4D7_9STRA	IPR012349 (FMN-binding split barrel)	GO:0010181 (FMN binding), GO:0016491 (oxidoreductase activity), GO:0055114 (oxidation-reduction process)
Aradu.HH99D	AT5G14780.1	formate dehydrogenase LENGTH=384	IPR006139 (D-isomer specific 2-hydroxyacid dehydrogenase, catalytic domain), IPR016040 (NAD(P)-binding domain)	GO:0008152 (metabolic process), GO:0048037 (cofactor binding), GO:0051287 (NAD binding), GO:0055114 (oxidation-reduction process)
Aradu.5B2EV	AT5G14450.1	GDSL-like Lipase/Acylhydrolase superfamily protein LENGTH=389	IPR001087 (Lipase, GDSL)	GO:0006629 (lipid metabolic process), GO:0016787 (hydrolase activity)
Aradu.0E8DM	AT5G14920.1	Gibberellin-regulated family protein LENGTH=275	IPR003854 (Gibberellin regulated protein)
Aradu.0C9C8	UniRef90_G7J1F9	Helicase-like protein n=1 Tax=Medicago truncatula RepID=G7J1F9_MEDTR	IPR025476 (Helitron helicase-like domain)
Aradu.H65GQ	UniRef90_G7J5V9	Helicase-like protein n=1 Tax=Medicago truncatula RepID=G7J5V9_MEDTR	IPR025476 (Helitron helicase-like domain)
Aradu.FFY3F	AT5G14760.1	L-aspartate oxidase LENGTH=651	IPR005288 (L-aspartate oxidase), IPR013027 (FAD-dependent pyridine nucleotide-disulphide oxidoreductase), IPR015939 (Fumarate reductase/succinate dehydrogenase flavoprotein-like, C-terminal), IPR027477 (Succinate dehydrogenase/fumarate reductase flavoprotein, catalytic domain)	GO:0005737 (cytoplasm), GO:0008734 (L-aspartate oxidase activity), GO:0009435 (NAD biosynthetic process), GO:0016491 (oxidoreductase activity), GO:0055114 (oxidation-reduction process)
Aradu.XQ4VP	AT3G17730.1	NAC domain containing protein 57 LENGTH=246	IPR003441 (NAC domain)	GO:0003677 (DNA binding)
Aradu.MRB3K	AT1G70280.2	NHL domain-containing protein LENGTH=509	IPR011042 (Six-bladed beta-propeller, TolB-like)	GO:0005515 (protein binding)
Aradu.G6GR7	AT3G28050.1	nodulin MtN21 /EamA-like transporter family protein LENGTH=367	IPR000620 (Drug/metabolite transporter)	GO:0016020 (membrane)
Aradu.70512	AT5G40240.2	nodulin MtN21 /EamA-like transporter family protein LENGTH=382
Aradu.U2R98	UniRef90_UPI00042B3178	Nuclear pore complex protein Nup214 n=1 Tax=Theobroma cacao RepID=UPI00042B3178
Aradu.5JP0R	UniRef90_A4QMB8	ORF43n n=1 Tax=Pinus koraiensis RepID=A4QMB8_PINKO
Aradu.81KMB	AT1G79360.1	organic cation/carnitine transporter 2 LENGTH=527	IPR005828 (General substrate transporter), IPR016196 (Major facilitator superfamily domain, general substrate transporter)	GO:0016021 (integral component of membrane), GO:0022857 (transmembrane transporter activity), GO:0055085 (transmembrane transport)
Aradu.9VB1R	AT1G23740.1	Oxidoreductase, zinc-binding dehydrogenase family protein LENGTH=386	IPR002085 (Alcohol dehydrogenase superfamily, zinc-type), IPR016040 (NAD(P)-binding domain), IPR020843 (Polyketide synthase, enoylreductase)	GO:0008270 (zinc ion binding), GO:0016491 (oxidoreductase activity), GO:0055114 (oxidation-reduction process)
Aradu.EFI7L	AT1G23740.1	Oxidoreductase, zinc-binding dehydrogenase family protein LENGTH=386	IPR002085 (Alcohol dehydrogenase superfamily, zinc-type), IPR016040 (NAD(P)-binding domain), IPR020843 (Polyketide synthase, enoylreductase)	GO:0008270 (zinc ion binding), GO:0016491 (oxidoreductase activity), GO:0055114 (oxidation-reduction process)
Aradu.J0IYS	AT1G23740.1	Oxidoreductase, zinc-binding dehydrogenase family protein LENGTH=386	IPR002085 (Alcohol dehydrogenase superfamily, zinc-type), IPR020843 (Polyketide synthase, enoylreductase)	GO:0008270 (zinc ion binding), GO:0016491 (oxidoreductase activity), GO:0055114 (oxidation-reduction process)
Aradu.0W3NQ	AT1G14420.1	Pectate lyase family protein LENGTH=459	IPR007524 (Pectate lyase, N-terminal), IPR011050 (Pectin lyase fold/virulence factor), IPR018082 (AmbAllergen)	GO:0030570 (pectate lyase activity)
Aradu.71CH5	AT1G14420.1	Pectate lyase family protein LENGTH=459	IPR007524 (Pectate lyase, N-terminal), IPR011050 (Pectin lyase fold/virulence factor), IPR018082 (AmbAllergen)	GO:0030570 (pectate lyase activity)
Aradu.ZI9JN	AT1G14420.1	Pectate lyase family protein LENGTH=459	IPR007524 (Pectate lyase, N-terminal), IPR011050 (Pectin lyase fold/virulence factor), IPR018082 (AmbAllergen)	GO:0030570 (pectate lyase activity)
Aradu.1L2G2	AT5G46100.1	Pentatricopeptide repeat (PPR) superfamily protein LENGTH=472	IPR002885 (Pentatricopeptide repeat)
Aradu.S8AHT	AT5G37570.1	Pentatricopeptide repeat (PPR-like) superfamily protein LENGTH=550	IPR002885 (Pentatricopeptide repeat), IPR011990 (Tetratricopeptide-like helical)	GO:0005515 (protein binding)
Aradu.02TFB	AT3G01420.1	Peroxidase superfamily protein LENGTH=639	IPR010255 (Haem peroxidase)	GO:0004601 (peroxidase activity), GO:0006979 (response to oxidative stress), GO:0020037 (heme binding), GO:0055114 (oxidation-reduction process)
Aradu.W9ELR	AT3G01420.1	Peroxidase superfamily protein LENGTH=639	IPR010255 (Haem peroxidase)	GO:0004601 (peroxidase activity), GO:0006979 (response to oxidative stress), GO:0020037 (heme binding), GO:0055114 (oxidation-reduction process)
Aradu.8NK92	UniRef90_F0Q459	Phosphoesterase DHHA1 n=3 Tax=Acidovorax RepID=F0Q459_ACIAP
Aradu.47T2G	AT5G14880.1	Potassium transporter family protein LENGTH=781	IPR003855 (K+ potassium transporter)	GO:0015079 (potassium ion transmembrane transporter activity), GO:0016020 (membrane), GO:0071805 (potassium ion transmembrane transport)
Aradu.B784P	gi|571542923|ref|XP_006602007.1|	PREDICTED: 5'-AMP-activated protein kinase subunit beta-1-like [Glycine max]	IPR013783 (Immunoglobulin-like fold), IPR014756 (Immunoglobulin E-set)
Aradu.MTS9G	gi|356513129|ref|XP_003525266.1|	PREDICTED: aldehyde dehydrogenase family 2 member C4-like [Glycine max]	IPR016161 (Aldehyde/histidinol dehydrogenase)	GO:0008152 (metabolic process), GO:0016491 (oxidoreductase activity), GO:0055114 (oxidation-reduction process)
Aradu.VAC7G	gi|356573410|ref|XP_003554854.1|	PREDICTED: chloroplastic group IIA intron splicing facilitator CRS1, chloroplastic-like [Glycine max]	IPR001890 (RNA-binding, CRM domain)	GO:0003723 (RNA binding)
Aradu.7PI9M	gi|356571413|ref|XP_003553871.1|	PREDICTED: deoxynucleoside triphosphate triphosphohydrolase SAMHD1 homolog isoform X1 [Glycine max]	IPR003607 (HD/PDEase domain)	GO:0003824 (catalytic activity), GO:0008081 (phosphoric diester hydrolase activity), GO:0046872 (metal ion binding)
Aradu.M7YGM	gi|356501135|ref|XP_003519384.1|	PREDICTED: exostosin-2-like [Glycine max]	IPR004263 (Exostosin-like), IPR015338 (EXTL2, alpha-1,4-N-acetylhexosaminyltransferase)	GO:0031227 (intrinsic component of endoplasmic reticulum membrane)
Aradu.C2I2I	gi|571457111|ref|XP_006580588.1|	PREDICTED: J domain-containing protein DDB_G0295729-like isoform X2 [Glycine max]	IPR001025 (Bromo adjacent homology (BAH) domain), IPR017923 (Transcription factor IIS, N-terminal)	GO:0003677 (DNA binding), GO:0003682 (chromatin binding), GO:0005634 (nucleus)
Aradu.TWC9B	gi|571457111|ref|XP_006580588.1|	PREDICTED: J domain-containing protein DDB_G0295729-like isoform X2 [Glycine max]	IPR001025 (Bromo adjacent homology (BAH) domain), IPR017923 (Transcription factor IIS, N-terminal)	GO:0003677 (DNA binding), GO:0003682 (chromatin binding), GO:0005634 (nucleus)
Aradu.XR3QS	gi|571553376|ref|XP_006603817.1|	PREDICTED: methyl-CpG-binding domain-containing protein 9-like isoform X2 [Glycine max]	IPR001487 (Bromodomain), IPR013083 (Zinc finger, RING/FYVE/PHD-type), IPR016177 (DNA-binding domain)	GO:0003677 (DNA binding), GO:0005515 (protein binding), GO:0005634 (nucleus), GO:0008270 (zinc ion binding)
Aradu.BVL00	gi|571443653|ref|XP_006576274.1|	PREDICTED: MYB transcription factor MYB114 isoform X2 [Glycine max]	IPR009057 (Homeodomain-like)	GO:0003677 (DNA binding), GO:0003682 (chromatin binding)
Aradu.5I8JV	gi|571470113|ref|XP_006584926.1|	PREDICTED: probable ADP-ribosylation factor GTPase-activating protein AGD15-like [Glycine max]	IPR001164 (Arf GTPase activating protein)	GO:0008060 (ARF GTPase activator activity), GO:0008270 (zinc ion binding), GO:0032312 (regulation of ARF GTPase activity)
Aradu.T8YI8	gi|571490959|ref|XP_006591712.1|	PREDICTED: protein FAR1-RELATED SEQUENCE 5-like [Glycine max]	IPR001878 (Zinc finger, CCHC-type), IPR004330 (FAR1 DNA binding domain)	GO:0003676 (nucleic acid binding), GO:0008270 (zinc ion binding)
Aradu.H6FXW	gi|356548601|ref|XP_003542689.1|	PREDICTED: protein farnesyltransferase subunit beta [Glycine max]	IPR008930 (Terpenoid cyclases/protein prenyltransferase alpha-alpha toroid), IPR026872 (Protein farnesyltransferase subunit beta)	GO:0003824 (catalytic activity), GO:0005965 (protein farnesyltransferase complex), GO:0018343 (protein farnesylation), GO:0042127 (regulation of cell proliferation)
Aradu.G6IUH	gi|571553442|ref|XP_006603831.1|	PREDICTED: protein YLS7-like [Glycine max]	IPR025846 (PMR5 N-terminal domain), IPR026057 (PC-Esterase)
Aradu.L37KG	gi|571567818|ref|XP_006606135.1|	PREDICTED: putative ubiquitin-like-specific protease 1B-like isoform X3 [Glycine max]	IPR003653 (Peptidase C48, SUMO/Sentrin/Ubl1)	GO:0006508 (proteolysis), GO:0008234 (cysteine-type peptidase activity)
Aradu.352GI	gi|571485665|ref|XP_006589972.1|	PREDICTED: serine/threonine-protein phosphatase 7 long form homolog [Glycine max]	IPR019557 (Aminotransferase-like, plant mobile domain)
Aradu.9M2GT	gi|571551319|ref|XP_006603298.1|	PREDICTED: serine/threonine-protein phosphatase 7 long form homolog [Glycine max]	IPR019557 (Aminotransferase-like, plant mobile domain)
Aradu.LP6X3	gi|571551319|ref|XP_006603298.1|	PREDICTED: serine/threonine-protein phosphatase 7 long form homolog [Glycine max]	IPR019557 (Aminotransferase-like, plant mobile domain)
Aradu.T8QSB	gi|571464266|ref|XP_006583008.1|	PREDICTED: serine/threonine-protein phosphatase 7 long form homolog isoform X2 [Glycine max]
Aradu.9061L	gi|356560053|ref|XP_003548310.1|	PREDICTED: uncharacterized protein At4g15970-like isoform X1 [Glycine max]	IPR005069 (Nucleotide-diphospho-sugar transferase)
Aradu.9R9VN	gi|356560053|ref|XP_003548310.1|	PREDICTED: uncharacterized protein At4g15970-like isoform X1 [Glycine max]	IPR005069 (Nucleotide-diphospho-sugar transferase)
Aradu.A4I0F	gi|356560053|ref|XP_003548310.1|	PREDICTED: uncharacterized protein At4g15970-like isoform X1 [Glycine max]	IPR005069 (Nucleotide-diphospho-sugar transferase)
Aradu.HB60H	gi|571530333|ref|XP_006599720.1|	PREDICTED: uncharacterized protein At4g15970-like isoform X2 [Glycine max]	IPR005069 (Nucleotide-diphospho-sugar transferase)
Aradu.0Q76K	gi|571467032|ref|XP_006583820.1|	PREDICTED: uncharacterized protein LOC100783387 isoform X2 [Glycine max]	IPR006852 (Protein of unknown function DUF616)
Aradu.GV5P6	gi|571496536|ref|XP_006593636.1|	PREDICTED: uncharacterized protein LOC100790097 isoform X2 [Glycine max]
Aradu.2NS25	gi|571496542|ref|XP_006593638.1|	PREDICTED: uncharacterized protein LOC100796237 isoform X2 [Glycine max]	IPR012337 (Ribonuclease H-like domain)	GO:0003676 (nucleic acid binding)
Aradu.N19GT	gi|571475287|ref|XP_006586558.1|	PREDICTED: uncharacterized protein LOC102661920 [Glycine max]
Aradu.FT7NJ	gi|571451042|ref|XP_006578613.1|	PREDICTED: uncharacterized protein LOC102666780 [Glycine max]
Aradu.44Z6R	gi|356550926|ref|XP_003543833.1|	PREDICTED: xyloglucan glycosyltransferase 4-like [Glycine max]
Aradu.2123V	AT3G01490.1	Protein kinase superfamily protein LENGTH=411	IPR011009 (Protein kinase-like domain)	GO:0004672 (protein kinase activity), GO:0005524 (ATP binding), GO:0006468 (protein phosphorylation)
Aradu.9SL4T	AT1G27060.1	Regulator of chromosome condensation (RCC1) family protein LENGTH=386	IPR009091 (Regulator of chromosome condensation 1/beta-lactamase-inhibitor protein II)
Aradu.MBE19	UniRef90_F4IL30	Ribonucleases P/MRP protein subunit POP1-like n=3 Tax=Arabidopsis RepID=F4IL30_ARATH	IPR012590 (POPLD)	GO:0004526 (ribonuclease P activity), GO:0006396 (RNA processing)
Aradu.C9WAZ	AT5G40190.1	RNA ligase/cyclic nucleotide phosphodiesterase family protein LENGTH=183	IPR009097 (RNA ligase/cyclic nucleotide phosphodiesterase)	GO:0003824 (catalytic activity)
Aradu.UP8WA	AT1G58470.1	RNA-binding protein 1 LENGTH=360	IPR012677 (Nucleotide-binding, alpha-beta plait)	GO:0000166 (nucleotide binding), GO:0003676 (nucleic acid binding)
Aradu.Q9TW7	UniRef90_G7KIR6	Serine-type peptidase n=2 Tax=Papilionoideae RepID=G7KIR6_MEDTR	IPR001940 (Peptidase S1C), IPR009003 (Trypsin-like cysteine/serine peptidase domain)	GO:0003824 (catalytic activity), GO:0004252 (serine-type endopeptidase activity), GO:0005515 (protein binding), GO:0006508 (proteolysis)
Aradu.PD37S	AT1G73370.1	sucrose synthase 6 LENGTH=942	IPR012820 (Sucrose synthase, plant/cyanobacteria)	GO:0005985 (sucrose metabolic process), GO:0009058 (biosynthetic process), GO:0016157 (sucrose synthase activity)
Aradu.IX4YQ	UniRef90_M7ZHQ6	Sugar transporter SWEET n=2 Tax=Triticum RepID=M7ZHQ6_TRIUA		GO:0016021 (integral component of membrane)
Aradu.ZB8C2	UniRef90_M7ZHQ6	Sugar transporter SWEET n=2 Tax=Triticum RepID=M7ZHQ6_TRIUA		GO:0016021 (integral component of membrane)
Aradu.074GC		Unknown protein
Aradu.0T30S		Unknown protein
Aradu.28EZY		Unknown protein
Aradu.3X658		Unknown protein
Aradu.4I4U6		Unknown protein
Aradu.5U5XT		Unknown protein
Aradu.635DB		Unknown protein
Aradu.94SRB		Unknown protein
Aradu.BQ4S6		Unknown protein
Aradu.FC6S4		Unknown protein
Aradu.GTK6I		Unknown protein
Aradu.LBM8H		Unknown protein
Aradu.P45MB		Unknown protein
Aradu.S342L		Unknown protein
Aradu.TT3UN		Unknown protein
Aradu.WX9EY		Unknown protein	IPR001568 (Ribonuclease T2-like)	GO:0003723 (RNA binding), GO:0033897 (ribonuclease T2 activity)
Aradu.E6XL1	AT3G27930.2	unknown protein; FUNCTIONS IN: molecular_function unknown; LOCATED IN: cellular_component unknown; EXPRESSED IN: 23 plant structures; EXPRESSED DURING: 14 growth stages. LENGTH=420	IPR023614 (Porin domain)
Aradu.QX6TK	AT2G41835.1	zinc finger (C2H2 type, AN1-like) family protein LENGTH=279	IPR000058 (Zinc finger, AN1-type)	GO:0008270 (zinc ion binding)
