# Supplementary material for: Co-localization of major quantitative trait loci for pod size and weight to a 3.7 cM interval on chromosome A05 in cultivated peanut (Arachis hypogaea L.)
Source: BMC Genomics. 2017 Jan 9;18:58. doi: 10.1186/s12864-016-3456-x (PMC5223410; doi:10.1186/s12864-016-3456-x)
Supplement: Additional file 8: Table S5. — Enriched GO terms for putative genes in the dominant and co-localized interval on chromosome A05. (XLSX 29 kb) [file 12864_2016_3456_MOESM8_ESM.xlsx]

## Sheet: GO enrichment
Table S5 Enriched GO terms for putative genes in the dominant and co-localized interval on chromosome A05
GO-ID	Term	Category	FDR	P-Value	#Test	#Ref	#notAnnotTest	#notAnnotRef	Over/Under	TestSeqs	RefSeqs
GO:0016837	carbon-oxygen lyase activity, acting on polysaccharides	F	0.00454941	2.75388e-06	3	7	53	19197	OVER	Aradu.71CH5, Aradu.ZI9JN, Aradu.0W3NQ	Aradu.83UBR, Aradu.3UY0R, Aradu.26288, Aradu.I1RXA, Aradu.3ZF76, Aradu.D1SW8, Aradu.XV119
GO:0030570	pectate lyase activity	F	0.00454941	2.75388e-06	3	7	53	19197	OVER	Aradu.71CH5, Aradu.ZI9JN, Aradu.0W3NQ	Aradu.83UBR, Aradu.3UY0R, Aradu.26288, Aradu.I1RXA, Aradu.3ZF76, Aradu.D1SW8, Aradu.XV119
GO:0016835	carbon-oxygen lyase activity	F	0.451429	0.000409893	4	116	52	19088	OVER	Aradu.71CH5, Aradu.ZI9JN, Aradu.EG8SC, Aradu.0W3NQ	Aradu.X0HJW, Aradu.TRR88, Aradu.BT8XK, Aradu.K65B5, Aradu.3ZF76, Aradu.I0KNH, Aradu.W0BBS, Aradu.XEB03, Aradu.J6I5C, Aradu.2P8EW, Aradu.3A61M, Aradu.P21UR, Aradu.NH8IF, Aradu.1P7F8, Aradu.CW9DH, Aradu.LJ2UC, Aradu.EC244, Aradu.9J6QD, Aradu.KMG0A, Aradu.R65GQ, Aradu.07VYH, Aradu.K4APN, Aradu.B0Y3C, Aradu.H26ZU, Aradu.M98WD, Aradu.I1RXA, Aradu.L7EUR, Aradu.F4EXD, Aradu.0XA87, Aradu.8479S, Aradu.152…
GO:0004521	endoribonuclease activity	F	1	0.00238634	2	23	54	19181	OVER	Aradu.MBE19, Aradu.WX9EY	Aradu.09LLW, Aradu.356M1, Aradu.IZ2ME, Aradu.YEQ7L, Aradu.EH11Z, Aradu.90GSC, Aradu.2PR08, Aradu.AYC9R, Aradu.HA8N9, Aradu.4D9C8, Aradu.M1A8C, Aradu.X574D, Aradu.HX175, Aradu.QW806, Aradu.I0SBH, Aradu.E4IE7, Aradu.3V4NV, Aradu.6TJ0K, Aradu.9ZP9L, Aradu.EF08I, Aradu.N2UA7, Aradu.A0Y0F, Aradu.PM706
GO:0055114	oxidation-reduction process	P	1	0.00247697	12	1644	44	17560	OVER	Aradu.C39MI, Aradu.FFY3F, Aradu.9VB1R, Aradu.E0E05, Aradu.MTS9G, Aradu.W9ELR, Aradu.J0IYS, Aradu.02TFB, Aradu.W88FU, Aradu.EFI7L, Aradu.HH99D, Aradu.Y3QBI	Aradu.I610X, Aradu.2R5AF, Aradu.AKF8Z, Aradu.Q0ZWM, Aradu.K65B5, Aradu.1IB0M, Aradu.TZ184, Aradu.HW77V, Aradu.7K822, Aradu.0RF9R, Aradu.9Y4J3, Aradu.IME4T, Aradu.62IYE, Aradu.4PZ9D, Aradu.WX5TB, Aradu.X529F, Aradu.8I3T0, Aradu.ACG3Y, Aradu.CK0W6, Aradu.SCR9A, Aradu.LZ48I, Aradu.NHR4E, Aradu.6HJ87, Aradu.DYR5Y, Aradu.LV8M3, Aradu.0Z4A3, Aradu.2X718, Aradu.FF0QL, Aradu.CCT7G, Aradu.45B7A, Aradu.YCB…
GO:0001716	L-amino-acid oxidase activity	F	1	0.00290758	1	0	55	19204	OVER	Aradu.FFY3F
GO:0015922	aspartate oxidase activity	F	1	0.00290758	1	0	55	19204	OVER	Aradu.FFY3F
GO:0008734	L-aspartate oxidase activity	F	1	0.00290758	1	0	55	19204	OVER	Aradu.FFY3F
GO:0004540	ribonuclease activity	F	1	0.0051807	2	35	54	19169	OVER	Aradu.MBE19, Aradu.WX9EY	Aradu.EA8SP, Aradu.I8GUK, Aradu.IZ2ME, Aradu.GB5V5, Aradu.EH11Z, Aradu.2PR08, Aradu.AYC9R, Aradu.4D9C8, Aradu.WR98C, Aradu.Y341U, Aradu.X574D, Aradu.95FMB, Aradu.HX175, Aradu.QW806, Aradu.25L3E, Aradu.ZW165, Aradu.6TJ0K, Aradu.9ZP9L, Aradu.93WPA, Aradu.EF08I, Aradu.N2UA7, Aradu.A0Y0F, Aradu.PM706, Aradu.IJ1L1, Aradu.09LLW, Aradu.356M1, Aradu.I5578, Aradu.YEQ7L, Aradu.90GSC, Aradu.HA8N9, Aradu.M1A…
GO:0004601	peroxidase activity	F	1	0.00538343	3	119	53	19085	OVER	Aradu.W9ELR, Aradu.02TFB, Aradu.Y3QBI	Aradu.U8NZD, Aradu.1D15U, Aradu.JL2G6, Aradu.D4KTP, Aradu.TNC71, Aradu.4AG6X, Aradu.00WGF, Aradu.QX29C, Aradu.H03KA, Aradu.MD6SD, Aradu.SH1J0, Aradu.0BG1P, Aradu.N2X0I, Aradu.VS9VK, Aradu.8I3T0, Aradu.SQK9K, Aradu.760J2, Aradu.60HCE, Aradu.7XS8V, Aradu.FBG4E, Aradu.T3VDH, Aradu.KKV4I, Aradu.UFI55, Aradu.UJ1ZX, Aradu.X9PNA, Aradu.VLZ8D, Aradu.D8UNY, Aradu.61ES3, Aradu.I62QK, Aradu.ZW0FL, Aradu.6U6…
GO:0006979	response to oxidative stress	P	1	0.00563179	3	121	53	19083	OVER	Aradu.W9ELR, Aradu.02TFB, Aradu.Y3QBI	Aradu.U8NZD, Aradu.1D15U, Aradu.JL2G6, Aradu.DQ8RC, Aradu.D4KTP, Aradu.TNC71, Aradu.4AG6X, Aradu.00WGF, Aradu.H03KA, Aradu.U5A8Y, Aradu.MD6SD, Aradu.SH1J0, Aradu.N2X0I, Aradu.VS9VK, Aradu.8I3T0, Aradu.SQK9K, Aradu.H0HBT, Aradu.760J2, Aradu.60HCE, Aradu.7XS8V, Aradu.FBG4E, Aradu.T3VDH, Aradu.J6TU0, Aradu.KKV4I, Aradu.UFI55, Aradu.UJ1ZX, Aradu.X9PNA, Aradu.VLZ8D, Aradu.D8UNY, Aradu.61ES3, Aradu.RQQ…
GO:0016684	oxidoreductase activity, acting on peroxide as acceptor	F	1	0.00575851	3	122	53	19082	OVER	Aradu.W9ELR, Aradu.02TFB, Aradu.Y3QBI	Aradu.U8NZD, Aradu.1D15U, Aradu.JL2G6, Aradu.D4KTP, Aradu.TNC71, Aradu.4AG6X, Aradu.00WGF, Aradu.QX29C, Aradu.H03KA, Aradu.MD6SD, Aradu.SH1J0, Aradu.0BG1P, Aradu.N2X0I, Aradu.VS9VK, Aradu.8I3T0, Aradu.SQK9K, Aradu.760J2, Aradu.60HCE, Aradu.7XS8V, Aradu.FBG4E, Aradu.T3VDH, Aradu.KKV4I, Aradu.UFI55, Aradu.UJ1ZX, Aradu.X9PNA, Aradu.VLZ8D, Aradu.D8UNY, Aradu.61ES3, Aradu.I62QK, Aradu.ZW0FL, Aradu.6U6…
GO:0005965	protein farnesyltransferase complex	C	1	0.00580686	1	1	55	19203	OVER	Aradu.H6FXW	Aradu.XCU05
GO:0042127	regulation of cell proliferation	P	1	0.00580686	1	1	55	19203	OVER	Aradu.H6FXW	Aradu.XCU05
GO:0004412	homoserine dehydrogenase activity	F	1	0.00580686	1	1	55	19203	OVER	Aradu.W88FU	Aradu.PX1XB
GO:0004526	ribonuclease P activity	F	1	0.00580686	1	1	55	19203	OVER	Aradu.MBE19	Aradu.IZ2ME
GO:0018343	protein farnesylation	P	1	0.00580686	1	1	55	19203	OVER	Aradu.H6FXW	Aradu.XCU05
GO:0016491	oxidoreductase activity	F	1	0.00618143	10	1378	46	17826	OVER	Aradu.FFY3F, Aradu.9VB1R, Aradu.E0E05, Aradu.MTS9G, Aradu.W9ELR, Aradu.J0IYS, Aradu.02TFB, Aradu.W88FU, Aradu.EFI7L, Aradu.Y3QBI	Aradu.I610X, Aradu.D1YZ0, Aradu.2R5AF, Aradu.AKF8Z, Aradu.Q0ZWM, Aradu.0HC1A, Aradu.QK9FG, Aradu.W93K3, Aradu.K65B5, Aradu.R800F, Aradu.1IB0M, Aradu.Y7C8M, Aradu.XN4S3, Aradu.TZ184, Aradu.ANI5N, Aradu.D4KTP, Aradu.BGK3K, Aradu.HW77V, Aradu.SG5SM, Aradu.G66T2, Aradu.N0VBS, Aradu.7K822, Aradu.BXD3B, Aradu.IME4T, Aradu.62IYE, Aradu.4PZ9D, Aradu.SHF2C, Aradu.M1RRB, Aradu.41HRG, Aradu.8I3T0, Aradu.F7Y…
GO:0016829	lyase activity	F	1	0.00660684	4	253	52	18951	OVER	Aradu.71CH5, Aradu.ZI9JN, Aradu.EG8SC, Aradu.0W3NQ	Aradu.BT8XK, Aradu.M0KHJ, Aradu.BWM82, Aradu.0KG04, Aradu.K65B5, Aradu.AH5QJ, Aradu.W0BBS, Aradu.PU1U6, Aradu.G6NRQ, Aradu.J6I5C, Aradu.EP3G0, Aradu.HLF4L, Aradu.4M3VD, Aradu.5U3QZ, Aradu.A2Q98, Aradu.U96FI, Aradu.5IN8U, Aradu.1P7F8, Aradu.CW9DH, Aradu.LJ2UC, Aradu.XT75Q, Aradu.VQ5U1, Aradu.AT03S, Aradu.KMG0A, Aradu.07VYH, Aradu.K4APN, Aradu.B0Y3C, Aradu.M98WD, Aradu.38GWR, Aradu.L7EUR, Aradu.847…
GO:0004519	endonuclease activity	F	1	0.00758749	2	43	54	19161	OVER	Aradu.MBE19, Aradu.WX9EY	Aradu.VRG79, Aradu.IZ2ME, Aradu.WKT9S, Aradu.EH11Z, Aradu.2PR08, Aradu.AYC9R, Aradu.Y6WCA, Aradu.6R675, Aradu.ZX2ZE, Aradu.4D9C8, Aradu.35EYG, Aradu.X574D, Aradu.HX175, Aradu.QW806, Aradu.P07CC, Aradu.W1LKZ, Aradu.H7D0S, Aradu.LDI07, Aradu.6TJ0K, Aradu.9ZP9L, Aradu.EF08I, Aradu.N2UA7, Aradu.A0Y0F, Aradu.PM706, Aradu.IHS3C, Aradu.G8VJM, Aradu.09LLW, Aradu.XP0GX, Aradu.ELX6E, Aradu.356M1, Aradu.YEQ…
GO:0016209	antioxidant activity	F	1	0.00802171	3	138	53	19066	OVER	Aradu.W9ELR, Aradu.02TFB, Aradu.Y3QBI	Aradu.U8NZD, Aradu.1D15U, Aradu.JL2G6, Aradu.DQ8RC, Aradu.220F8, Aradu.K45PE, Aradu.D4KTP, Aradu.TNC71, Aradu.4AG6X, Aradu.00WGF, Aradu.QX29C, Aradu.H03KA, Aradu.U5A8Y, Aradu.MD6SD, Aradu.SH1J0, Aradu.0BG1P, Aradu.54BXB, Aradu.N2X0I, Aradu.VS9VK, Aradu.8I3T0, Aradu.SQK9K, Aradu.760J2, Aradu.60HCE, Aradu.7XS8V, Aradu.FBG4E, Aradu.T3VDH, Aradu.KKV4I, Aradu.UFI55, Aradu.UJ1ZX, Aradu.X9PNA, Aradu.VLZ…
GO:0004549	tRNA-specific ribonuclease activity	F	1	0.00869785	1	2	55	19202	OVER	Aradu.MBE19	Aradu.IZ2ME, Aradu.X574D
GO:0016157	sucrose synthase activity	F	1	0.0173214	1	5	55	19199	OVER	Aradu.PD37S	Aradu.JW82A, Aradu.1I23V, Aradu.87DF7, Aradu.GE19E, Aradu.DAS60
GO:0004089	carbonate dehydratase activity	F	1	0.0173214	1	5	55	19199	OVER	Aradu.EG8SC	Aradu.LBN5G, Aradu.K4APN, Aradu.WJ73J, Aradu.00MP0, Aradu.12EER
GO:0097354	prenylation	P	1	0.0173214	1	5	55	19199	OVER	Aradu.H6FXW	Aradu.J4C77, Aradu.CN1WR, Aradu.S1B5N, Aradu.XCU05, Aradu.D7H96
GO:0018342	protein prenylation	P	1	0.0173214	1	5	55	19199	OVER	Aradu.H6FXW	Aradu.J4C77, Aradu.CN1WR, Aradu.S1B5N, Aradu.XCU05, Aradu.D7H96
GO:0033897	ribonuclease T2 activity	F	1	0.0258712	1	8	55	19196	OVER	Aradu.WX9EY	Aradu.356M1, Aradu.YEQ7L, Aradu.90GSC, Aradu.I0SBH, Aradu.6TJ0K, Aradu.9ZP9L, Aradu.EF08I, Aradu.N2UA7
GO:0016892	endoribonuclease activity, producing 3'-phosphomonoesters	F	1	0.0287049	1	9	55	19195	OVER	Aradu.WX9EY	Aradu.356M1, Aradu.YEQ7L, Aradu.90GSC, Aradu.I0SBH, Aradu.6TJ0K, Aradu.9ZP9L, Aradu.EF08I, Aradu.N2UA7, Aradu.X574D
GO:0016894	endonuclease activity, active with either ribo- or deoxyribonucleic acids and producing 3'-phosphomonoesters	F	1	0.0287049	1	9	55	19195	OVER	Aradu.WX9EY	Aradu.356M1, Aradu.YEQ7L, Aradu.90GSC, Aradu.I0SBH, Aradu.6TJ0K, Aradu.9ZP9L, Aradu.EF08I, Aradu.N2UA7, Aradu.X574D
GO:0005985	sucrose metabolic process	P	1	0.0287049	1	9	55	19195	OVER	Aradu.PD37S	Aradu.JW82A, Aradu.1I23V, Aradu.87DF7, Aradu.YE5Q3, Aradu.S7P2G, Aradu.GE19E, Aradu.P5UZE, Aradu.DAS60, Aradu.Y5NIC
GO:0016641	oxidoreductase activity, acting on the CH-NH2 group of donors, oxygen as acceptor	F	1	0.0315305	1	10	55	19194	OVER	Aradu.FFY3F	Aradu.A9E1A, Aradu.6S9EF, Aradu.142E0, Aradu.9X4CI, Aradu.VUW7M, Aradu.X0HV8, Aradu.ZK7M3, Aradu.UF1FY, Aradu.VXU17, Aradu.NCJ0H
GO:0008283	cell proliferation	P	1	0.0315305	1	10	55	19194	OVER	Aradu.H6FXW	Aradu.0I1VR, Aradu.Q4C71, Aradu.4F3JQ, Aradu.S5YG8, Aradu.Q454W, Aradu.J1AAV, Aradu.I1I1C, Aradu.XCU05, Aradu.DY6GW, Aradu.IFC7W
GO:0005385	zinc ion transmembrane transporter activity	F	1	0.034348	1	11	55	19193	OVER	Aradu.9T8AF	Aradu.F0D6Z, Aradu.ULX7G, Aradu.ZG5KA, Aradu.1YV03, Aradu.ZN9Y3, Aradu.84JJL, Aradu.3C7YP, Aradu.CX8YW, Aradu.XD88P, Aradu.1P1D6, Aradu.I27F7
GO:0071577	zinc II ion transmembrane transport	P	1	0.034348	1	11	55	19193	OVER	Aradu.9T8AF	Aradu.F0D6Z, Aradu.ULX7G, Aradu.ZG5KA, Aradu.1YV03, Aradu.ZN9Y3, Aradu.84JJL, Aradu.3C7YP, Aradu.CX8YW, Aradu.XD88P, Aradu.1P1D6, Aradu.I27F7
GO:0006829	zinc II ion transport	P	1	0.034348	1	11	55	19193	OVER	Aradu.9T8AF	Aradu.F0D6Z, Aradu.ULX7G, Aradu.ZG5KA, Aradu.1YV03, Aradu.ZN9Y3, Aradu.84JJL, Aradu.3C7YP, Aradu.CX8YW, Aradu.XD88P, Aradu.1P1D6, Aradu.I27F7
GO:0001067	regulatory region nucleic acid binding	F	1	0.0399589	1	13	55	19191	OVER	Aradu.PSF4U	Aradu.X30I1, Aradu.G4UPX, Aradu.6S06R, Aradu.Z7FDS, Aradu.Z3DCJ, Aradu.FIU9K, Aradu.MZX0S, Aradu.DX46F, Aradu.LQT70, Aradu.Z2BLJ, Aradu.KL6KV, Aradu.R7CC6, Aradu.SEJ3V
GO:0009435	NAD biosynthetic process	P	1	0.0399589	1	13	55	19191	OVER	Aradu.FFY3F	Aradu.Z5MWA, Aradu.IRK1D, Aradu.ZHM8Y, Aradu.YM0U3, Aradu.UM7TW, Aradu.NUX2L, Aradu.EXC3L, Aradu.JS5G9, Aradu.WV00J, Aradu.GA4QJ, Aradu.E0RDH, Aradu.Z1W3W, Aradu.XZP9V
GO:0000976	transcription regulatory region sequence-specific DNA binding	F	1	0.0399589	1	13	55	19191	OVER	Aradu.PSF4U	Aradu.X30I1, Aradu.G4UPX, Aradu.6S06R, Aradu.Z7FDS, Aradu.Z3DCJ, Aradu.FIU9K, Aradu.MZX0S, Aradu.DX46F, Aradu.LQT70, Aradu.Z2BLJ, Aradu.KL6KV, Aradu.R7CC6, Aradu.SEJ3V
GO:0000975	regulatory region DNA binding	F	1	0.0399589	1	13	55	19191	OVER	Aradu.PSF4U	Aradu.X30I1, Aradu.G4UPX, Aradu.6S06R, Aradu.Z7FDS, Aradu.Z3DCJ, Aradu.FIU9K, Aradu.MZX0S, Aradu.DX46F, Aradu.LQT70, Aradu.Z2BLJ, Aradu.KL6KV, Aradu.R7CC6, Aradu.SEJ3V
GO:0044212	transcription regulatory region DNA binding	F	1	0.0399589	1	13	55	19191	OVER	Aradu.PSF4U	Aradu.X30I1, Aradu.G4UPX, Aradu.6S06R, Aradu.Z7FDS, Aradu.Z3DCJ, Aradu.FIU9K, Aradu.MZX0S, Aradu.DX46F, Aradu.LQT70, Aradu.Z2BLJ, Aradu.KL6KV, Aradu.R7CC6, Aradu.SEJ3V
GO:0004518	nuclease activity	F	1	0.0400915	2	107	54	19097	OVER	Aradu.MBE19, Aradu.WX9EY	Aradu.5739Z, Aradu.LA6PH, Aradu.GB5V5, Aradu.EH11Z, Aradu.FJQ80, Aradu.YPM9U, Aradu.2PR08, Aradu.AYC9R, Aradu.0C1EA, Aradu.Y6WCA, Aradu.W6GK8, Aradu.ZX2ZE, Aradu.4D9C8, Aradu.5S25K, Aradu.CKG3H, Aradu.QW806, Aradu.25L3E, Aradu.889PJ, Aradu.W1LKZ, Aradu.GR7RL, Aradu.WKA92, Aradu.PM706, Aradu.C510I, Aradu.BSF4U, Aradu.AGS84, Aradu.FHC2N, Aradu.KI7EC, Aradu.M1A8C, Aradu.NE42A, Aradu.7U9GT, Aradu.G40…
GO:0016891	endoribonuclease activity, producing 5'-phosphomonoesters	F	1	0.0427524	1	14	55	19190	OVER	Aradu.MBE19	Aradu.09LLW, Aradu.IZ2ME, Aradu.EH11Z, Aradu.2PR08, Aradu.AYC9R, Aradu.HA8N9, Aradu.4D9C8, Aradu.M1A8C, Aradu.HX175, Aradu.QW806, Aradu.E4IE7, Aradu.3V4NV, Aradu.A0Y0F, Aradu.PM706
GO:0006415	translational termination	P	1	0.0427524	1	14	55	19190	OVER	Aradu.QY456	Aradu.UU33B, Aradu.6E81Q, Aradu.V98ND, Aradu.2X2L9, Aradu.22RTM, Aradu.ZBM8X, Aradu.B7P36, Aradu.R5SYI, Aradu.RW2W7, Aradu.ZU0H3, Aradu.QUC1N, Aradu.0T5YP, Aradu.ZV7WS, Aradu.YU0C1
GO:1990837	sequence-specific double-stranded DNA binding	F	1	0.0427524	1	14	55	19190	OVER	Aradu.PSF4U	Aradu.X30I1, Aradu.G4UPX, Aradu.6S06R, Aradu.Z7FDS, Aradu.Z3DCJ, Aradu.FIU9K, Aradu.MZX0S, Aradu.DX46F, Aradu.LQT70, Aradu.Z2BLJ, Aradu.KL6KV, Aradu.R7CC6, Aradu.SEJ3V, Aradu.FX602
GO:0031227	intrinsic component of endoplasmic reticulum membrane	C	1	0.0455378	1	15	55	19189	OVER	Aradu.M7YGM	Aradu.R28BP, Aradu.IK3CN, Aradu.2QN9E, Aradu.M1XBW, Aradu.8PR36, Aradu.1N8XR, Aradu.0AM2X, Aradu.9E473, Aradu.8LS6S, Aradu.IBY74, Aradu.Q5UTV, Aradu.T0VLB, Aradu.95TME, Aradu.FD74L, Aradu.WW1M5
GO:0016893	endonuclease activity, active with either ribo- or deoxyribonucleic acids and producing 5'-phosphomonoesters	F	1	0.0483153	1	16	55	19188	OVER	Aradu.MBE19	Aradu.09LLW, Aradu.IZ2ME, Aradu.EH11Z, Aradu.2PR08, Aradu.AYC9R, Aradu.HA8N9, Aradu.4D9C8, Aradu.35EYG, Aradu.M1A8C, Aradu.HX175, Aradu.QW806, Aradu.E4IE7, Aradu.3V4NV, Aradu.A0Y0F, Aradu.PM706, Aradu.G8VJM
GO:0005096	GTPase activator activity	F	1	0.0483153	1	16	55	19188	OVER	Aradu.5I8JV	Aradu.UV8JW, Aradu.T4QY1, Aradu.G7CLL, Aradu.X8MF9, Aradu.HTL4X, Aradu.SCX7V, Aradu.XA005, Aradu.R23DU, Aradu.R5BNL, Aradu.T1JBX, Aradu.SP6EC, Aradu.W1519, Aradu.JF5TT, Aradu.VP08J, Aradu.WU1XZ, Aradu.DF4RH
GO:0043087	regulation of GTPase activity	P	1	0.0483153	1	16	55	19188	OVER	Aradu.5I8JV	Aradu.UV8JW, Aradu.T4QY1, Aradu.G7CLL, Aradu.X8MF9, Aradu.HTL4X, Aradu.SCX7V, Aradu.XA005, Aradu.R23DU, Aradu.R5BNL, Aradu.T1JBX, Aradu.SP6EC, Aradu.W1519, Aradu.JF5TT, Aradu.VP08J, Aradu.WU1XZ, Aradu.DF4RH
