# Supplementary material for: Co-localization of major quantitative trait loci for pod size and weight to a 3.7 cM interval on chromosome A05 in cultivated peanut (Arachis hypogaea L.)
Source: BMC Genomics. 2017 Jan 9;18:58. doi: 10.1186/s12864-016-3456-x (PMC5223410; doi:10.1186/s12864-016-3456-x)
Supplement: Additional file 9: Table S6. — KEGG pathways for putative genes in the dominant and co-localized interval on chromosome A05. (XLSX 12 kb) [file 12864_2016_3456_MOESM9_ESM.xlsx]

## Sheet: Table S6
Table S6 KEGG pathways for putative genes in the dominant and co-localized interval on chromosome A05
Pathway	Seqs in Pathway	Enzyme	Ezyme ID	Seqs of Enzyme	Seqs	Pathway ID	categories
Lysine biosynthesis	1	dehydrogenase	ec:1.1.1.3	1	Aradu.W88FU	map00300	Amino Acid Metabolism
Phenylalanine, tyrosine and tryptophan biosynthesis	1	oxidase	ec:1.4.3.2	1	Aradu.FFY3F	map00400	Amino Acid Metabolism
Valine, leucine and isoleucine degradation	1	oxidase	ec:1.4.3.2	1	Aradu.FFY3F	map00280	Amino Acid Metabolism
Phenylalanine metabolism	1	oxidase	ec:1.4.3.2	1	Aradu.FFY3F	map00360	Amino Acid Metabolism
Alanine, aspartate and glutamate metabolism	1	oxidase	ec:1.4.3.16	1	Aradu.FFY3F	map00250	Amino Acid Metabolism
Alanine, aspartate and glutamate metabolism	1	oxidase	ec:1.4.3.2	1	Aradu.FFY3F	map00250	Amino Acid Metabolism
Tryptophan metabolism	1	oxidase	ec:1.4.3.2	1	Aradu.FFY3F	map00380	Amino Acid Metabolism
Tyrosine metabolism	1	oxidase	ec:1.4.3.2	1	Aradu.FFY3F	map00350	Amino Acid Metabolism
Cysteine and methionine metabolism	2	dehydrogenase	ec:1.1.1.3	1	Aradu.W88FU	map00270	Amino Acid Metabolism
Cysteine and methionine metabolism	2	oxidase	ec:1.4.3.2	1	Aradu.FFY3F	map00270	Amino Acid Metabolism
Glycine, serine and threonine metabolism	1	dehydrogenase	ec:1.1.1.3	1	Aradu.W88FU	map00260	Amino Acid Metabolism
Pentose and glucuronate interconversions	3	lyase	ec:4.2.2.2	3	Aradu.71CH5, Aradu.ZI9JN, Aradu.0W3NQ	map00040	Carbohydrate metabolism
Starch and sucrose metabolism	1	synthase	ec:2.4.1.13	1	Aradu.PD37S	map00500	Carbohydrate metabolism
Nitrogen metabolism	1	dehydratase	ec:4.2.1.1	1	Aradu.EG8SC	map00910	Energy Metabolism
Nicotinate and nicotinamide metabolism	1	oxidase	ec:1.4.3.16	1	Aradu.FFY3F	map00760	Metabolism of Cofactors and Vitamins
Phenylpropanoid biosynthesis	3	lactoperoxidase	ec:1.11.1.7	3	Aradu.W9ELR, Aradu.02TFB, Aradu.Y3QBI	map00940	Biosynthesis of Other Secondary Metabolites
Isoquinoline alkaloid biosynthesis	1	oxidase	ec:1.4.3.2	1	Aradu.FFY3F	map00950	Biosynthesis of Other Secondary Metabolites
Biosynthesis of antibiotics	1	dehydrogenase	ec:1.1.1.3	1	Aradu.W88FU	map01130	Biosynthesis of antibiotics
